# Supplementary material for: The Vocal Repertoire of Adult and Neonate Giant Otters (Pteronura brasiliensis)
Source: PLoS One. 2014 Nov 12;9(11):e112562. doi: 10.1371/journal.pone.0112562 (PMC4229255; doi:10.1371/journal.pone.0112562)
Supplement: Table S3 — List of all 441 adult giant otter vocalizations measured in this study, including origin of the individuals, vocalization type, behavioural context and vocal parameters. (XLSX) [file pone.0112562.s003.xlsx]

## Sheet: GO adult vocal repertoire
									Entire vocalization								Contour																Subunit 1								Subunit 2								Subunit 3
Call_ID	Individual	Origin	Sex	Age	SamplingRate	vocalization	Context_rough	Context_detail	E_dur	E_Fmin	E_Fma	E_Fpeak	E_timeFpeak	E_timePeakAmp	E_aggEntropy	E_avgEntropy	C1_Freq	C2_Freq	C3_Freq	C4_Freq	C5_Freq	C6_Freq	C7_Freq	C8_Freq	C9_Freq	C2_time	C3_time	C4_time	C5_time	C6_time	C7_time	C8_time	p1_Fmin	p1_Fma	p1_Fpeak	p1_timeFpeak	p1_percPeakAmp	p1_timePeakAmp	p1_aggEntropy	p1_avgEntropy	p2_Fmin	p2_Fma	p2_Fpeak	p2_timeFpeak	p2_percPeakAmp	p2_timePeakAmp	p2_aggEntropy	p2_avgEntropy	p3_Fmin
AS001	unknown	Cocha Cashu	unknown	unknown	96kHz	Bark	cohesion	greeting	0.121	98.1	2158.9	468.8	0.049	0.051	2.389	1.947	187.5	187.5	187.5	234.4	234.4	238.1	281.2	468.8	656.2	0.015	0.03	0.045	0.06	0.075	0.091	0.106	93.2	301.3	187.5	0.025	37.5	0.029	1.535	1.308	93.2	348.9	234.4	0.053	100	0.051	1.63	1.534	138.8
AS002	unknown	Cocha Cashu	unknown	unknown	96kHz	Bark	coordination	fishing together	0.209	95.2	5517.8	375	0.095	0.11	1.98	1.876	281.2	281.2	281.2	281.2	375	562.5	281.2	281.2	187.5	0.026	0.052	0.078	0.104	0.13	0.156	0.182	95.2	482.2	281.2	0.048	9.5	0.052	1.385	1.263	95.2	639.3	375	0.099	92.3	0.098	1.434	1.364	151.4
AS003	unknown	Cocha Cashu	unknown	unknown	96kHz	Bark	monitoring	monitoring	0.071	42.1	9185	2250	0.024	0.03	4.977	3.756	0	0	351.5	351.5	304.7	257.8	281.2	234.4	281.2	0.09	0.018	0.027	0.036	0.045	0.053	0.062	86.9	300	281.2	0.013	32.6	0.018	2.084	1.434	239.7	414.9	351.5	0.02	100	0.03	2.561	2.282	164
AS004	unknown	Cocha Cashu	unknown	unknown	96kHz	Bark	coordination	swimming together	0.091	91.2	4512.3	375	0.047	0.05	2.882	2.352	281.2	281.2	281.2	281.2	375	375	468.8	421.9	468.8	0.011	0.023	0.034	0.046	0.057	0.068	0.08	91.2	380.6	281.2	0.019	41.2	0.021	1.298	1.055	91.2	475.8	375	0.045	77.2	0.037	1.331	1.375	190.3
AS005	unknown	Cocha Salvador	unknown	unknown	96kHz	Bark	coordination	fishing together	0.07	87.2	1300.5	375	0.036	0.043	1.75	1.829	375	375	375	375	375	375	375	375	375	0.008	0.017	0.025	0.035	0.42	0.052	0.59	87.2	567	375	0.013	30.8	0.017	1.374	1.196	87.2	567	375	0.035	91.5	0.034	1.294	1.293	87.2
AS006	unknown	Cocha Salvador	unknown	unknown	96kHz	Bark	playing	playing	0.141	133.5	7592.5	656.2	0.055	0.06	2.083	2.297	328.1	328.1	328.1	328.1	328.1	375	281.2	281.2	281.2	0.017	0.035	0.052	0.07	0.087	0.106	0.122	465.4	843.9	656.2	0.029	58.8	0.033	1.328	1.155	465.4	843.9	656.2	0.059	100	0.06	1.323	1.326	131.8
AS007	unknown	Cocha Sandoval	unknown	unknown	96kHz	Bark	coordination	fishing together	0.155	92.5	3473.4	281.2	0.116	0.127	3.401	2.518	281.2	281.2	281.2	281.2	281.2	281.2	281.2	281.2	281.2	0.019	0.039	0.058	0.078	0.097	0.116	0.136	92.5	380.6	281.2	0.035	8.8	0.036	1.324	1.226	92.5	380.6	281.2	0.06	41	0.074	1.282	1.259	92.5
AS008	unknown	Cocha Sandoval	unknown	unknown	96kHz	Bark	cohesion	calling the group	0.118	193.5	6653.4	1218.8	0.091	0.076	3.842	3.038	234.4	234.4	234.4	281.2	281.2	218.7	218.7	187.5	187.5	0.014	0.029	0.043	0.059	0.072	0.088	0.101	145.8	335	234.4	0.019	30.2	0.029	1.413	1.144	162.6	336.4	234.4	0.031	45.6	0.059	1.709	1.384	150
AS009	unknown	Cocha Sandoval	unknown	unknown	96kHz	Bark	coordination	fishing together	0.191	0	1313.6	468.8	0.157	0.163	2.072	1.66	93.8	93.8	187.5	234.4	234.4	281.2	328.1	562.5	656.2	0.024	0.048	0.072	0.095	0.12	0.143	0.168	18.2	278.5	93.7	0.025	5.3	0.033	1.615	1.235	95.3	330.1	234.4	0.095	30.3	0.095	1.473	1.436	140.2
AS010	unknown	Cocha Sandoval	unknown	unknown	96kHz	Bark	coordination	change of direction	0.278	60.5	1780.3	492.2	0.173	0.19	3.635	2.589	211	211	222.5	211	222.5	246.1	281.2	376.7	457	0.035	0.07	0.105	0.139	0.175	0.209	0.245	141.6	332.2	222.6	0.039	43.6	0.053	2.134	1.815	127.5	330.8	210.9	0.081	86.1	0.137	2.099	2.013	138.8
AS011	unknown	Cocococha	unknown	unknown	96kHz	Bark	coordination	departure	0.176	194.3	1693.1	468.8	0.156	0.156	2.599	2.274	313.2	281.2	375	375	375	375	375	375	468.8	0.022	0.044	0.066	0.088	0.11	0.132	0.154	194.3	499.6	375	0.039	8.7	0.04	1.494	1.192	194.3	499.6	375	0.065	42.8	0.066	1.38	1.296	194.3
AS012	unknown	Cocococha	unknown	unknown	96kHz	Bark	resting	resting	0.412	91.2	3100.7	468.8	0.241	0.193	1.825	1.708	192.3	187.5	234.4	375	468.8	468.8	234.4	234.4	187.5	0.051	0.103	0.155	0.206	0.258	0.309	0.36	190.3	678	468.8	0.095	19.2	0.096	1.648	1.603	91.2	678	468.8	0.193	100	0.193	1.651	1.458	91.2
AS013	unknown	Cocococha	unknown	unknown	96kHz	Bark	playing	playing	0.338	101	1878.5	468.8	0.141	0.144	1.85	1.758	233.9	234.4	234.4	281.2	234.4	234.4	234.4	234.4	234.4	0.042	0.084	0.126	0.169	0.21	0.253	0.294	140.7	331.1	234.4	0.08	70.3	0.057	1.411	1.288	140.7	339	234.4	0.145	100	0.144	1.347	1.261	159.6
AS014	unknown	Cocococha	unknown	unknown	96kHz	Bark	playing	playing	0.346	89.2	1796.2	375	0.127	0.182	1.559	1.695	162.6	187.5	187.5	234.4	234.4	234.4	234.4	234.4	234.4	0.043	0.086	0.129	0.173	0.215	0.259	0.301	93.2	281.5	187.5	0.081	46.5	0.086	1.379	1.319	93.2	281.5	187.5	0.131	98.6	0.172	1.282	1.262	138.8
AS015	unknown	Tierpark Hagenbeck	unknown	juvenile	96khz	Bark	coordination	moving together	0.212	185	5052.3	1031.2	0.084	0.087	2.659	2.194	332.3	328.1	328.1	328.1	328.1	328.1	328.1	328.1	328.1	0.026	0.053	0.079	0.106	0.132	0.159	0.185	232.7	423.4	328.1	0.045	28.4	0.051	1.258	1.167	232.7	423.4	328.1	0.091	100	0.087	1.27	1.256	232.7
AS016	Beni	Tierpark Hagenbeck	female	adult	96khz	Bark	coordination	moving together	0.198	189.5	6731.7	468.8	0.073	0.063	1.689	1.749	493.4	468.8	468.8	468.8	468.8	468.8	375	375	375	0.024	0.049	0.074	0.099	0.124	0.148	0.174	280.8	750	468.8	0.013	74	0.018	1.437	1.326	280.8	750	468.8	0.077	100	0.063	1.31	1.314	216.6
AS017	Beni	Tierpark Hagenbeck	female	adult	96khz	Bark	scentmarking	scentmarking	0.294	96.5	10759.2	468.8	0.033	0.039	2.805	2.666	246	234.4	281.3	281.3	328.1	328.1	328.1	328.1	328.1	0.036	0.073	0.109	0.147	0.182	0.22	0.255	153	376.7	234.4	0.033	100	0.039	1.509	1.337	190.7	376.7	281.3	0.075	81.2	0.083	1.271	1.267	226
AS018	Alua	Zoo Duisburg	female	subadult	96kHz	Bark	coordination	moving together	0.27	188.8	8501.1	375	0.168	0.172	1.77	1.928	375	375	375	375	375	375	375	375	375	0.034	0.068	0.102	0.135	0.17	0.203	0.238	188.8	566.4	375	0.063	58	0.044	1.287	1.258	188.8	566.4	375	0.104	83.1	0.108	1.257	1.253	188.8
AS019	Maldito	Zoo Duisburg	male	adult	96kHz	Bark	coordination	swimming together	0.167	95.2	6953.3	1218.8	0.133	0.139	3.091	2.013	187.5	187.5	187.5	234.4	234.4	257.8	304.7	328.1	351.5	0.021	0.042	0.063	0.084	0.105	0.125	0.147	93.9	300	187.5	0.037	12.7	0.04	1.329	1.195	136	328	234.4	0.073	30	0.081	1.33	1.268	188.5
AS020	Maldito	Zoo Duisburg	male	adult	96kHz	Bark	coordination	moving together	0.175	186.4	10515.4	843.8	0.061	0.088	3.568	2.871	375	375	375	375	375	468.8	468.8	468.8	468.8	0.022	0.044	0.066	0.088	0.11	0.131	0.154	186.4	547.2	375	0.039	16.7	0.043	1.43	1.208	186.4	563	375	0.051	89.9	0.087	1.283	1.271	186.4
AS021	Amana	Zoo Duisburg	female	adult	96kHz	Bark	coordination	swimming together	0.142	95.3	5338.3	1312.5	0.116	0.119	3.004	2.037	187.5	187.5	187.5	187.5	234.4	281.2	328.1	328.1	375	0.017	0.035	0.052	0.071	0.087	0.106	0.122	100	290.2	187.5	0.031	21.6	0.034	1.349	1.19	120.5	322.4	234.4	0.071	74.8	0.068	1.283	1.252	145.8
AS022	Roto	Cocha Cashu	female	adult	96kHz	Begging call	Begging	Begging	0.41	392.5	13037.2	6093.8	0.181	0.184	4.101	2.515	3243.4	5062.5	5250	5343.8	5343.8	5250	5062.5	4500	3562.5	0.051	0.103	0.154	0.205	0.257	0.308	0.36	3148.3	5527.3	5156.2	0.057	60.2	0.101	2.892	1.682	4940.5	5574.9	5343.8	0.187	100	0.184	1.597	1.381	4861.2
AS023	Roto	Cocha Cashu	female	Adult	96kHz	Begging call	Begging	Begging	0.324	482.2	14068.1	5812.5	0.247	0.306	4.075	3.245	5063.7	5156.2	5156.2	5250	5250	5250	5250	5062.5	4781.2	0.04	0.081	0.121	0.162	0.202	0.243	0.283	4861.9	5411.4	5156.2	0.068	43.4	0.071	1.624	1.408	4884.3	5506.7	5250	0.107	84.5	0.151	1.562	1.398	4884.3
AS024	unknown	Cocha Sandoval	unknown	unknown	96kHz	Begging call	Begging	fishing together	0.308	151.1	15114.9	1781.2	0.152	0.12	4.958	3.55	426.2	4406.2	10125	10593.8	10687.5	10687.5	10968.8	281.2	#NULL!	0.038	0.077	0.115	0.154	0.192	0.231	0.269	151.1	10420.2	4687.5	0.04	31.2	0.04	4.952	2.832	9578.1	11260.8	9843.8	0.113	100	0.12	3.245	2.541	10497.8
AS025	unknown	Cocha Sandoval	unknown	unknown	96kHz	Begging call	Begging	fishing together	0.24	182.4	17831.8	7875	0.18	0.184	5.004	3.235	2613.1	4500	6750	7312.5	8625	8437.5	7968.8	8437.5	#NULL!	0.03	0.06	0.09	0.12	0.15	0.18	0.21	2355.1	6998.1	4968.8	0.037	30.4	0.041	4.315	2.376	6392.5	9005.6	7312.5	0.092	66.2	0.115	4.344	2.374	6572
AS026	unknown	Cocha Sandoval	unknown	unknown	96kHz	Begging call	coordination	swimming together	0.234	459.9	11911.1	9000	0.127	0.091	5.481	4.127	6022.4	7781.2	8906.2	8906.2	9281.2	9281.2	9750	5343.8	#NULL!	0.029	0.059	0.088	0.117	0.147	0.176	0.206	5551.1	9278.3	8812.5	0.053	46.7	0.055	4.681	3.168	8343.9	9768.2	9000	0.095	100	0.091	3.439	2.484	8815
AS027	unknown	Cocha Sandoval	unknown	unknown	96kHz	Begging call	Begging	Begging	0.297	107.1	14543.9	6468.8	0.068	0.108	4.881	3.341	2387	5625	6468.8	6187.5	6375	6281.2	6281.2	562.5	468.8	0.037	0.074	0.111	0.149	0.185	0.223	0.259	2069.8	6851.7	6468.8	0.068	53.1	0.074	3.733	2.089	5931.8	6780.3	6375	0.075	100	0.108	2.996	2.222	5995.2
AS028	unknown	Cocococha	unknown	cub	96kHz	Begging call	Begging	fishing together	0.268	285.5	8994.4	3562.5	0.028	0.03	5.28	2.763	467.9	3562.5	6187.5	6656.2	6468.8	6375	6281.2	5812.5	4968.8	0.033	0.067	0.1	0.134	0.167	0.201	0.234	285.5	6383.8	3562.5	0.028	100	0.03	4.875	2.883	5915.9	6835.8	6562.5	0.08	30.5	0.123	2.311	1.464	6180
AS029	unknown	Cocococha	unknown	cub	96kHz	Begging call	Begging	fishing together	0.285	190.3	11356	1687.5	0.021	0.03	5.559	3.741	459.8	3562.5	6937.5	7312.5	7500	7406.2	7500	7875	8250	0.035	0.071	0.106	0.142	0.177	0.213	0.248	190.3	7099.1	1687.5	0.021	100	0.03	5.053	3.316	6729	7816.8	6937.5	0.073	49.1	0.141	3.241	2.359	7188.8
AS030	unknown	Cocococha	unknown	unknown	96kHz	Begging call	Begging	Begging	0.264	280.4	10474.8	6562.5	0.087	0.035	5.094	3.078	467.9	3281.2	6093.8	5906.2	5906.2	5812.5	5812.5	#NULL!	#NULL!	0.033	0.066	0.099	0.132	0.165	0.198	0.231	280.4	6385.3	4781.2	0.04	100	0.035	5.093	3.035	5622.5	6807.5	6562.5	0.091	86.4	0.095	2.817	2.178	5580.4
AS031	unknown	Cocococha	unknown	unknown	96kHz	Begging call	Begging	Begging	0.228	179.4	13608.2	8625	0.113	0.116	5.77	3.801	392.5	468.8	6000	7875	8625	#NULL!	#NULL!	#NULL!	#NULL!	0.028	0.057	0.085	0.114	0.142	0.171	0.199	179.4	6375.9	4218.8	0.047	29.5	0.051	3.458	1.985	5551.1	8900	8531.2	0.113	81.1	0.103	3.885	2.766	#NULL!
AS032	Frida	Tierpark Hagenbeck	female	subadult	96khz	Begging call	coordination	moving together	0.238	172.3	24097.6	7687.5	0.055	0.066	5.853	4.063	2299.1	6187.5	7687.5	8062.5	8062.5	7875	2250	281.2	281.2	0.029	0.059	0.088	0.119	0.147	0.178	0.206	1872.9	7940.2	7687.5	0.055	85.8	0.036	5.019	3.408	7323.4	8512.1	7687.5	0.06	100	0.066	3.437	2.72	1962.6
AS033	Frida	Tierpark Hagenbeck	female	subadult	96khz	Begging call	monitoring	monitoring	0.196	189.7	24195.1	2812.5	0.003	0.185	5.78	4.581	2720.7	4406.2	#NULL!	8062.5	8062.5	8250	8250	#NULL!	375	0.024	0.049	0.073	0.098	0.122	0.147	0.171	2254.2	#NULL!	2812.5	0.003	83.7	0.013	3.964	3.103	7794.4	8343.9	8156.2	0.095	72.9	0.089	2.136	1.921	7861.7
AS034	Pauto	Tierpark Hagenbeck	male	juvenile	96khz	Begging call	monitoring	monitoring	0.232	280.4	22439	6843.8	0.087	0.196	5.72	3.402	647.7	3750	6281.2	6843.8	7218.8	7406.2	6468.8	375	375	0.029	0.058	0.087	0.116	0.145	0.174	0.203	483.7	6471	4125	0.032	42.4	0.035	3.917	2.658	6011.2	7414.7	6843.8	0.091	56	0.103	3.359	1.999	6011.2
AS035	Pauto	Tierpark Hagenbeck	male	juvenile	96khz	Begging call	monitoring	monitoring	0.22	280.4	22243.9	4031.2	0.029	0.168	5.476	3.424	475.8	3843.8	5812.5	6562.5	7218.8	7406.2	7218.8	#NULL!	468.8	0.027	0.055	0.082	0.11	0.137	0.165	0.192	364.8	6179.4	4031.2	0.029	86.7	0.034	4.453	2.719	5394.4	6964.5	6187.5	0.061	77.6	0.106	3.467	2.257	7031.8
AS036	unknown	Zoo Dortmund	unknown	cub	96kHz	Begging call	Begging	fishing together	0.286	942.1	19985	4781.2	0.028	0.032	5.744	3.715	2209.3	6750	8531.2	9281.2	9656.2	9468.8	9843.8	#NULL!	#NULL!	0.035	0.071	0.106	0.177	0.143	0.214	0.249	1962.6	8714	4781.2	0.028	100	0.032	5.117	3.227	8175.7	9757	8531.2	0.079	81.9	0.109	3.524	2.45	9016.8
AS037	unknown	Zoo Dortmund	unknown	cub	96kHz	Begging call	Begging	Begging	0.32	1450.5	20900.9	8531.2	0.068	0.284	4.832	2.983	4009.4	7593.8	8812.5	8812.5	9000	9093.8	9093.8	6843.8	#NULL!	0.04	0.08	0.12	0.16	0.2	0.24	0.28	3731.9	9021.3	8531.2	0.068	74.5	0.072	3.696	2.542	8458.3	9227.5	8906.2	0.157	80	0.136	1.837	1.599	8656.5
AS038	unknown	Zoo Dortmund	unknown	cub	96kHz	Begging call	Begging	Begging	0.295	302.8	25561	7781.2	0.108	0.112	3.977	3.403	1707.3	6000	7781.2	7781.2	7781.2	7312.5	6187.5	5625	#NULL!	0.037	0.074	0.111	0.147	0.185	0.221	0.259	1502.8	8000	7218.8	0.059	69.6	0.063	4.066	2.845	7401.9	8153.3	7781.2	0.112	100	0.112	1.468	1.461	5913.3
AS039	unknown	Zoo Dortmund	male	cub	96kHz	Begging call	Begging	Begging	0.361	277.6	22923.4	10593.8	0.267	0.273	5.901	3.963	471	5062.5	10875	10875	10875	10687.5	10593.8	#NULL!	468.8	0.045	0.09	0.135	0.181	0.226	0.271	0.316	277.6	11218.5	8062.5	0.056	60.7	0.06	5.684	3.337	10573.6	11218.5	10781.2	0.127	65.9	0.13	2.222	1.866	10321.3
AS040	Alua	Zoo Duisburg	female	subadult	96kHz	Begging call	begging	begging	0.358	198.3	21465.4	7031.2	0.064	0.067	5.156	3.756	1871.5	6093.8	7593.8	7781.2	7500	7312.5	4781.2	375	375	0.045	0.09	0.135	0.179	0.225	0.268	0.315	1578.1	7764.9	7031.2	0.064	100	0.067	3.222	2.439	7225.6	7971.1	7687.5	0.111	82.7	0.091	2.086	1.742	4583.6
AS041	Norbert	Zoo Duisburg	male	juvenile	96kHz	Begging call	begging	begging	0.264	277	22362	10125	0.135	0.138	6.067	4.744	2826.2	5437.5	#NULL!	#NULL!	#NULL!	#NULL!	6281.2	#NULL!	375	0.033	0.066	0.099	0.132	0.165	0.198	0.231	2523.4	5932.7	5250	0.021	58.5	0.06	3.998	3.111	#NULL!	#NULL!	#NULL!	0.124	82	0.108	5.227	4.677	#NULL!
AS042	Chelsea	Zoo Duisburg	female	juvenile	96kHz	Begging call	monitoring	monitoring	0.235	190.3	22699.1	10218.8	0.181	0.216	4.885	3.532	375	375	8437.5	9187.5	9562.5	9656.2	9656.2	#NULL!	562.5	0.029	0.059	0.088	0.117	0.147	0.176	0.205	190.3	8736.4	6937.5	0.041	44.1	0.047	5.332	3.219	8299.1	9779.4	9656.2	0.115	66.6	0.114	3.457	2.408	9308.4
AS043	Theo	Cocha Cashu	male	juvenile	96kHz	Begging Scream	Begging	Stealing fish	1.08	190.7	12482.1	1500	0.151	0.57	4.179	3.086	375	375	4875	#NULL!	3562.5	281.2	1406.2	1312.5	1218.8	0.135	0.27	0.405	0.54	0.675	0.81	0.945	190.7	5154.6	1500	0.151	96.9	0.054	4.078	3.346	3227.6	6701	4500	0.523	45.9	0.523	2.968	2.295	190.7
AS044	Theo	Cocha Cashu	male	juvenile	96kHz	Begging Scream	Begging	Begging	0.488	190.3	15305.2	7312.5	0.175	0.426	5.245	2.53	388.6	3093.8	6750	7312.5	7500	6750	5437.5	375	375	0.061	0.122	0.183	0.244	0.305	0.366	0.427	190.3	7406.8	6843.8	0.103	28.7	0.122	3.379	2.391	6407.6	7724	7312.5	0.179	40.5	0.178	2.55	1.594	5154.6
AS045	Theo	Cocha Cashu	male	juvenile	96kHz	Begging Scream	Begging	Begging	0.897	919.6	13417.8	6187.5	0.513	0.518	5.471	2.515	1124.3	8062.5	7687.5	8156.2	4500	#NULL!	1312.5	8718.8	2343.8	0.112	0.224	0.336	0.336	0.449	0.673	0.784	919.6	8451.8	7687.5	0.211	20.3	0.216	3.756	1.898	3780.9	8451.8	6000	0.371	93.8	0.42	4.929	2.066	919.6
AS046	Theo	Cocha Cashu	male	juvenile	96kHz	Begging Scream	Begging	Stealing fish	1.446	239.2	11899.1	1500	1.057	1.061	4.539	2.99	380.6	6187.5	4875	4218.8	3937.5	4593.8	468.8	468.8	468.8	0.181	0.362	0.543	0.723	0.905	1.085	1.267	239.2	6566.2	1593.8	0.099	84.3	0.084	3.309	2.983	3647.9	5170.5	4781.2	0.608	23.9	0.642	3.564	2.413	239.2
AS047	Loudmouth	Cocha Salvador	male	juvenile	96kHz	Begging Scream	Begging	Begging	1.444	179.4	12656.6	4687.5	0.667	0.673	4.598	2.28	4218.9	9375	9750	4125	6187.5	8906.2	4218.8	8906.2	468.8	0.18	0.361	0.541	0.722	0.902	1.083	1.263	3996.8	11054.7	9281.2	0.156	53.2	0.158	4	2.021	3743	10277.5	4687.5	0.671	100	0.673	3.975	2.349	3669.4
AS048	Mordy	Cocha Salvador	male	juvenile	96kHz	Begging Scream	Begging	Begging	0.805	329.1	18231.5	6750	0.38	0.458	5.647	2.735	5753.3	7875	8062.5	8062.5	6656.2	4781.2	562.5	6843.8	5531.2	0.1	0.201	0.301	0.402	0.502	0.603	0.704	5551.1	8421.8	8062.5	0.181	41.6	0.108	3.043	2.138	6296.6	8358.4	6750	0.384	85.4	0.381	3.912	1.796	329.1
AS049	Malfoy	Cocha Salvador	male	subadult	96kHz	Begging Scream	Begging	Begging	0.602	190.7	18213.1	10031.2	0.379	0.532	5.23	2.226	376.7	10031.2	10968.8	10968.8	10406.2	10031.2	9562.5	#NULL!	#NULL!	0.075	0.151	0.226	0.301	0.377	0.452	0.528	190.7	11863.5	2812.5	0.032	63.6	0.035	4.992	2.529	9944.4	11704.9	10875	0.175	34.4	0.175	2.079	1.581	9262.4
AS050	unknown	Cocha Salvador	unknown	unknown	96kHz	Begging Scream	Begging	Begging	1.306	239.2	22362	5062.5	1.127	1.158	5.099	2.619	2624.3	8156.2	4875	4312.5	7406.2	4875	4218.8	5062.5	562.5	0.163	0.326	0.489	0.653	0.815	0.979	1.141	2343.9	8523.4	7406.2	0.268	49.8	0.271	4.279	1.571	239.2	7895.3	7406.2	0.633	59.2	0.632	4.234	2.2	239.2
AS051	unknown	Cocha Sandoval	unknown	unknown	96kHz	Begging Scream	Begging	fishing together	0.948	185	17809.3	3468.8	0.591	0.846	5.956	4.243	404.4	562.5	562.5	562.5	468.8	468.8	375	562.5	375	0.118	0.237	0.355	0.474	0.592	0.711	0.829	185	7772	5343.8	0.041	68.9	0.159	5.245	3.582	280.4	751.4	468.8	0.457	74.1	0.31	1.476	1.258	185
AS052	Matias	Cocha Sandoval	unknown	juvenile	96kHz	Begging Scream	Begging	Begging	0.437	285.5	15019.7	5062.5	0.327	0.361	5.689	3.452	5259.8	7968.8	7406.2	#NULL!	#NULL!	5625	4968.8	#NULL!	468.8	0.054	0.109	0.163	0.218	0.272	0.328	0.328	4869.1	8274.6	7406.2	0.088	26	0.107	3.191	2.03	6471	8168.1	7218.8	0.183	39.4	0.117	3.791	3.09	4670.9
AS053	Murcielago	Cocha Sandoval	unknown	juvenile	96kHz	Begging Scream	Begging	Begging	0.467	506.6	19088	7875	0.403	0.391	5.586	4.399	5916	750	750	750	750	750	750	750	656.2	0.058	0.117	0.175	0.233	0.292	0.35	0.409	506.6	9194.9	2343.8	0.112	40.7	0.089	4.336	3.61	555	941.9	750	0.131	53.8	0.207	1.318	1.254	555
AS054	unknown	Cocha Sandoval	unknown	unknown	96kHz	Begging Scream	Begging	Stealing fish	0.722	286	17360.7	4968.8	0.492	0.033	6.012	3.711	471	8625	562.5	562.5	562.5	468.8	375	468.8	468.8	0.09	0.18	0.27	0.361	0.451	0.542	0.632	286	10000	2437.5	0.028	100	0.033	5.46	3.433	370.1	8074.8	7781.2	0.344	74.2	0.309	4.094	3.636	286
AS055	unknown	Cocha Tres Chimbadas	unknwon	unknwon	96kHz	Begging Scream	Begging	Begging	1.472	269.2	20276.6	3750	0.68	0.277	5.301	3.399	388.6	8812.5	3937.5	7031.2	3750	468.8	468.8	375	375	0.184	0.368	0.552	0.736	0.92	1.104	1.288	269.2	11461.7	3750	0.268	100	0.277	5.184	2.902	3441.7	13875.8	3750	0.684	73.4	0.682	4.435	3.038	269.2
AS056	unknown	Cocha Tres Chimbadas	unknwon	unknwon	96kHz	Begging Scream	Begging	fishing together	2.019	302.5	23440.7	6000	0.251	0.254	5.566	3.115	454.2	6093.8	5062.5	11156.2	3750	3750	3937.5	3468.8	3656.2	0.252	0.505	0.757	1.009	1.262	1.514	1.767	302.5	11876.6	6000	0.251	100	0.254	5.671	3.086	3274.8	11663.6	6000	0.591	52	0.539	5.175	2.757	3378.2
AS057	unknown	Cocha Tres Chimbadas	unknwon	unknwon	96kHz	Begging Scream	Begging	fishing together	1.87	115.3	16345.5	1031.2	0.044	0.077	5.601	3.691	381.3	8531.2	3562.5	468.8	3187.5	468.8	468.8	#NULL!	#NULL!	0.233	0.467	0.7	0.935	1.167	1.402	1.822	187.9	8694.1	1031.2	0.044	100	0.077	5.223	3.234	151.4	8296	1781.2	0.837	53.4	0.791	5.004	3.294	193.5
AS058	unknown	Cocha Tres Chimbadas	unknwon	unknwon	96kHz	Begging Scream	Begging	Begging	1.382	213.6	6478.9	1593.8	1.047	1.048	4.512	3.039	467.9	468.8	468.8	3750	2906.2	2625	2718.8	2812.5	2531.2	0.173	0.346	0.519	0.691	0.865	1.037	1.211	213.6	658.2	468.8	0.289	51.4	0.257	1.518	1.297	273.6	4250.6	2531.2	0.412	59	0.413	3.885	2.216	2260.1
AS059	unknown	Cocococha	unknwon	juvenile	96kHz	Begging Scream	Begging	Begging	0.826	272	11170.1	1593.8	0.049	0.65	5.895	4.027	471.8	5437.5	609.4	609.4	562.5	562.5	515.6	515.6	562.5	0.103	0.206	0.309	0.413	0.516	0.619	0.722	272	8411.2	1593.8	0.049	86.3	0.054	5.046	3.084	420.3	705.8	609.4	0.221	44.3	0.238	1.436	1.284	418.3
AS060	unknown	Cocococha	unknwon	juvenile	96kHz	Begging Scream	Begging	Begging	1.209	230	15241.8	5718.8	1	1.006	5.515	3.937	1221.2	562.5	609.4	562.5	7593.8	#NULL!	#NULL!	531.3	#NULL!	0.151	0.302	0.453	0.604	0.755	0.907	1.057	381.3	7565.4	4500	0.009	37.7	0.133	5.102	3.535	459.9	7724	5625	0.581	41.3	0.583	5.345	3.919	428.2
AS061	unknown	Cocococha	unknwon	juvenile	96kHz	Begging Scream	Begging	Begging	1.28	285.5	12973.8	5812.5	1.032	1.045	5.677	3.538	523.4	562.5	562.5	609.4	656.2	656.2	#NULL!	515.6	562.5	0.16	0.32	0.48	0.64	0.8	0.96	1.12	348.9	6851.7	5343.8	0.104	34.1	0.234	4.045	2.779	348.9	7597.1	5718.8	0.399	49.2	0.562	5.311	3.401	285.5
AS062	unknown	Cocococha	unknwon	juvenile	96kHz	Begging Scream	Begging	Begging	1	280.4	10519.6	1593.8	0.047	0.796	5.826	3.751	476.6	7218.8	656.2	656.2	562.5	609.4	468.7	562.5	375	0.125	0.25	0.375	0.5	0.625	0.75	0.875	280.4	7509.9	1593.8	0.047	95.5	0.05	5.393	3.218	421.9	703.7	609.4	0.332	71.2	0.486	2.055	1.331	372.9
AS063	Frida	Tierpark Hagenbeck	female	subadult	96kHz	Begging Scream	Begging	Begging	1.214	280.4	18048.8	3750	0.181	0.801	4.624	3.554	1973.8	3750	562.5	562.5	468.8	468.8	468.8	468.8	562.5	0.152	0.304	0.456	0.607	0.759	0.911	1.063	280.4	4674.6	3750	0.181	91.1	0.185	4.158	3.22	283.5	656.2	468.8	0.597	45.2	0.604	1.342	1.085	280.4
AS064	Tacutu	Tierpark Hagenbeck	male	juvenile	96kHz	Begging Scream	Begging	Begging	1.021	206.2	23707.3	1593.8	0.593	0.974	4.857	3.686	348.9	375	8812.5	468.8	375	375	375	468.8	468.8	0.127	0.255	0.382	0.511	0.637	0.766	0.892	206.2	9016.8	6187.5	0.184	38.3	0.154	5.79	4.021	201.9	9016.8	1687.5	0.505	53.9	0.506	5.307	3.872	194.3
AS065	Frida	Tierpark Hagenbeck	female	subadult	96kHz	Begging Scream	monitoring	monitoring	1.658	185	20975.6	6093.8	0.544	0.543	5.494	4.128	2157	468.8	468.8	468.8	468.8	468.8	468.8	468.8	375	0.207	0.415	0.622	0.83	1.037	1.244	1.452	185	3173.8	2812.5	0.019	57.4	0.325	4.123	2.667	257.7	656.1	468.8	0.632	100	0.543	1.275	1.271	377.7
AS066	Tacutu	Tierpark Hagenbeck	male	juvenile	96kHz	Begging Scream	Begging	Begging	1.269	281.5	24390.2	1593.8	0.033	0.034	5.563	4.075	342	562.5	500	437.5	500	500	500	437.5	343.7	0.158	0.317	0.475	0.635	0.792	0.952	1.109	311.2	640.7	531.2	0.033	90.1	0.034	2.685	2.22	388.8	640.7	468.7	0.601	35.3	0.578	2.1	1.972	407.5
AS067	unknown	Zoo Dortmund	unknown	cub	96kHz	Begging Scream	Begging	fishing together	0.606	459.8	33900	7593.8	0.208	0.324	4.548	3.036	2077.1	8156.2	8062.5	7500	8250	7500	8062.5	7875	6468.8	0.076	0.152	0.228	0.303	0.38	0.455	0.532	1884.1	8355.1	8062.5	0.131	55.9	0.136	2.743	2.066	7211.2	8545.8	7593.8	0.212	93.5	0.22	3.578	1.955	6919.6
AS068	unknown	Zoo Dortmund	unknown	cub	96kHz	Begging Scream	Begging	fishing together	0.751	207	35512.2	8437.5	0.629	0.61	4.923	3.474	2624.8	6750	7687.5	7406.2	7687.5	7125	6937.5	7781.2	3468.8	0.094	0.188	0.282	0.376	0.47	0.564	0.658	2344.8	7897.7	7312.5	0.117	73.3	0.188	4.263	2.765	7000	8049.3	7781.2	0.197	79.9	0.199	2.851	2.059	6462.8
AS069	Madidi	Zoo Dortmund	male	cub	96kHz	Begging Scream	Begging	Begging	0.751	932.2	22634.1	8531.2	0.2	0.323	5.829	4.2	1143.9	9187.5	#NULL!	#NULL!	#NULL!	#NULL!	#NULL!	#NULL!	1125	0.094	0.188	0.282	0.375	0.47	0.563	0.658	932.2	9476.6	8531.2	0.143	62.2	0.185	4.622	3.045	#NULL!	#NULL!	#NULL!	#NULL!	100	0.323	#NULL!	#NULL!	#NULL!
AS070	Madidi	Zoo Dortmund	male	cub	96kHz	Begging Scream	Begging	Begging	0.521	755.2	22634.1	8718.8	0.123	0.385	5.757	3.806	1037.2	8250	8718.8	#NULL!	#NULL!	#NULL!	#NULL!	#NULL!	#NULL!	0.065	0.13	0.195	0.261	0.325	0.521	0.455	755.2	9570.7	8718.8	0.123	37.2	0.125	3.944	2.641	#NULL!	#NULL!	#NULL!	#NULL!	78.6	0.243	#NULL!	#NULL!	#NULL!
AS071	Dagget	Zoo Duisburg	male	juvenile	96kHz	Begging Scream	monitoring	monitoring	0.569	293.4	26976.7	9843.8	0.155	0.176	5.714	3.959	2934.2	#NULL!	#NULL!	#NULL!	#NULL!	#NULL!	#NULL!	#NULL!	#NULL!	0.071	0.142	0.213	0.284	0.355	0.427	0.497	2545.8	11809.3	5437.5	0.019	60	0.141	5.858	3.854	#NULL!	#NULL!	#NULL!	0.159	100	0.176	4.217	3.715	#NULL!
AS072	Norbert	Zoo Duisburg	male	juvenile	96kHz	Begging Scream	Begging	Begging	0.501	190.7	23931.9	5343.8	0.469	0.391	6.376	4.69	#NULL!	#NULL!	#NULL!	#NULL!	#NULL!	#NULL!	#NULL!	#NULL!	#NULL!	0.062	0.125	0.187	0.251	0.312	0.376	0.437	190.7	23931.9	6187.5	0.061	98.1	0.059	6.023	4.448	#NULL!	#NULL!	#NULL!	0.232	56.6	0.25	6.213	5.225	#NULL!
AS073	Alua	Zoo Duisburg	female	subadult	96kHz	Begging Scream	Begging	Begging	0.532	188.3	26795	5906.2	0.456	0.459	5.577	4.285	3375.7	468.8	468.8	562.5	468.8	375	562.5	468.8	281.2	0.066	0.133	0.199	0.266	0.332	0.399	0.465	188.3	7884.1	7781.2	0.109	28.8	0.132	4.442	3.24	283.2	751.4	468.8	0.232	46.7	0.238	1.503	1.263	188.3
AS074	Chelsea	Zoo Duisburg	female	juvenile	96kHz	Begging Scream	Begging	Begging	0.442	190.7	28530.8	8343.8	0.38	0.097	5.624	4.307	340.2	437.5	625	625	625	562.5	437.5	625	656.2	0.055	0.111	0.166	0.221	0.277	0.332	0.388	310.2	659.8	406.3	0.04	100	0.097	3.09	2.29	529	691.6	625	0.215	91.3	0.154	1.461	1.297	343.9
AS075	Theo	Cocha Cashu	male	juvenile	96kHz	Begging scream gradat	Begging	Begging	0.549	186.4	16161.7	7031.2	0.364	0.37	4.233	2.728	459.8	375	8062.5	#NULL!	7406.2	6468.8	8625	375	328.2	0.068	0.137	0.205	0.274	0.342	0.412	0.479	186.4	8343.9	3468.8	0.081	23	0.086	4.636	2.994	6558.9	8343.9	7031.2	0.273	72.8	0.274	1.917	1.982	6078.5
AS076	unknown	Cocha Cashu	unknown	unknown	96kHz	Begging scream gradat	Begging	Begging	0.72	190.7	9106.5	4406.2	0.504	0.51	5.093	2.258	268.3	281.2	356.2	#NULL!	6000	3656.2	5906.2	6281.2	#NULL!	0.09	0.18	0.27	0.36	0.45	0.54	0.63	233.6	388.6	356.2	0.175	85.8	0.17	2.673	1.924	190.7	7517.8	1875	0.188	99	0.197	4.498	2.332	2807.3
AS077	Theo	Cocha Cashu	male	juvenile	96kHz	Begging scream gradat	Begging	Begging	0.368	1121.5	10631.8	5437.5	0.172	0.323	5.203	3.274	8579.4	6843.8	3843.8	3000	5718.8	#NULL!	#NULL!	#NULL!	#NULL!	0.046	0.092	0.138	0.184	0.23	0.276	0.322	3667.3	8770.1	4687.5	0.067	32.7	0.091	4.666	2.349	2456.1	6078.5	5437.5	0.176	78.5	0.135	4.738	2.871	5248.6
AS078	Theo	Cocha Cashu	male	juvenile	96kHz	Begging scream gradat	Begging	Begging	0.453	560.7	12095.3	5812.5	0.225	0.407	5.588	2.567	793	750	6562.5	8062.5	5906.2	5625	4500	3000	#NULL!	0.056	0.113	0.169	0.227	0.283	0.34	0.396	560.7	6883.4	5343.8	0.104	56.9	0.091	4.904	2.694	5559	8350.5	5906.2	0.227	76.2	0.226	4.346	1.714	4147.5
AS079	Loudmouth	Cocha Salvador	male	juvenile	96kHz	Begging scream gradat	Begging	Begging	0.592	186.4	18571.4	4968.8	0.383	0.373	3.118	1.974	392.5	6656.2	8906.2	8812.5	4781.2	4968.8	6281.2	7406.2	468.8	0.074	0.148	0.222	0.296	0.37	0.444	0.518	186.4	9342.1	8906.2	0.14	18.6	0.147	2.83	2.301	4407.5	9476.6	5062.5	0.271	91.4	0.268	4.082	1.709	4407.5
AS080	unknown	Cocha Salvador	unknown	juvenile	96kHz	Begging scream gradat	Begging	Begging	0.753	196.3	19920.6	8062.5	0.625	0.633	4.832	1.999	7615	8437.5	8531.2	5156.2	4687.5	4781.2	7125	7687.5	375	0.094	0.188	0.282	0.377	0.47	0.565	0.658	7390.7	9072.9	8531.2	0.107	60.7	0.111	3.004	1.379	4497.2	8826.2	4968.8	0.296	85.1	0.288	4.681	1.6	4429.9
AS081	unknown	Cocha Salvador	unknown	juvenile	96kHz	Begging scream gradat	Begging	Begging	1.025	222	21846.7	5062.5	0.879	0.941	5.723	2.573	380.6	7875	8062.5	3468.8	375	468.8	7218.8	4875	375	0.128	0.256	0.384	0.513	0.64	0.769	0.896	222	8792.5	8343.8	0.232	35.2	0.214	3.008	1.974	222	8265.4	3656.2	0.42	88.1	0.389	4.746	2.707	222
AS082	unknown	Cocha Salvador	unknown	juvenile	96kHz	Begging scream gradat	Begging	Begging	0.6	95.2	18796.3	9187.5	0.495	0.568	4.97	2.003	471	6375	10875	10875	7500	7500	9187.5	9187.5	187.5	0.075	0.15	0.225	0.3	0.375	0.45	0.525	291.6	11181.3	4593.8	0.059	31.3	0.063	5.151	2.281	7211.2	11248.6	7593.8	0.288	46.8	0.283	4.559	1.539	7110.3
AS083	unknown	Cocha Sandoval	unknown	juvenile	96kHz	Begging scream gradat	Begging	Stealing fish	1.101	274.8	16320.3	1781.2	0.451	0.906	4.115	3.297	465.4	515.6	515.6	656.2	468.8	468.8	468.8	5625	375	0.137	0.275	0.412	0.551	0.687	0.826	0.962	274.8	8254.2	1406.2	0.047	44.2	0.049	4.707	3.289	274.8	9297.2	1781.2	0.455	81.4	0.469	3.997	3.494	329.1
AS084	unknown	Cocha Sandoval	unknown	juvenile	96kHz	Begging scream gradat	Begging	Stealing fish	1.041	204.7	10515.4	1875	0.689	0.041	5.007	2.588	471	7125	8906.2	4781.2	562.5	468.8	7218.8	8906.2	281.2	0.13	0.26	0.39	0.52	0.65	0.781	0.911	204.7	9389.3	1406.2	0.037	100	0.041	4.644	2.208	337	9185	1687.5	0.461	70.6	0.454	4.418	2.688	257.7
AS085	unknown	Cocha Tres Chimbadas	unknown	unknown	96kHz	Begging scream gradat	Begging	Begging	0.509	291.6	16970.6	5812.5	0.267	0.268	5.193	2.896	475.8	10031.2	11906.2	10312.5	6562.5	6562.5	10500	10312.5	1968.8	0.063	0.127	0.19	0.255	0.317	0.382	0.444	291.6	12212.5	10218.8	0.063	79.8	0.021	5.955	3.046	6124.3	12101.4	6843.8	0.244	97.6	0.253	4.992	2.559	5440.1
AS086	unknown	Cocha Tres Chimbadas	unknown	unknown	96kHz	Begging scream gradat	Begging	fishing together	0.712	218.2	13417.8	5437.5	0.065	0.651	5.97	2.956	475.8	6843.8	8343.8	468.8	750	5812.5	7593.8	5906.2	375	0.089	0.178	0.267	0.356	0.445	0.534	0.623	218.2	8714	5437.5	0.065	96.3	0.041	5.469	2.457	314	8792.5	6187.5	0.245	73.9	0.255	5.921	3.371	471
AS087	unknown	Cocha Tres Chimbadas	unknown	unknown	96kHz	Begging scream gradat	Begging	Begging	1.188	186.4	10699.1	3750	0.879	0.754	5.427	3.675	388.6	3281.2	7875	656.2	375	#NULL!	3843.8	#NULL!	#NULL!	0.148	0.297	0.445	0.594	0.742	0.891	1.039	261.7	8276.6	5812.5	0.173	25.6	0.1	5.57	2.971	210.1	8144.3	2156.2	0.508	76.4	0.592	5.005	3.511	#NULL!
AS088	unknown	Cocha Tres Chimbadas	unknown	unknown	96kHz	Begging scream gradat	Begging	Begging	0.864	214.9	13417.8	5531.2	0.744	0.803	5.602	3.541	412.4	468.8	7406.2	843.8	562.5	375	375	5625	468.8	0.108	0.216	0.324	0.432	0.54	0.648	0.756	214.9	7700.2	1125	0.037	18.4	0.12	5.131	2.927	372.7	7652.6	3468.8	0.403	60.6	0.403	4.315	3.486	214.9
AS089	unknown	Cocococha	unknown	juvenile	96kHz	Begging scream gradat	Begging	Begging	0.555	285.5	10607.5	2906.2	0.512	0.515	5.721	3.888	467.9	562.5	7593.8	562.5	468.7	562.5	625	406.2	343.7	0.069	0.139	0.208	0.278	0.347	0.416	0.486	285.5	7779.5	5531.2	0.117	20.8	0.117	5.109	2.55	372.7	7811.2	1968.8	0.237	31.4	0.18	5.056	4.288	359.5
AS090	unknown	Cocococha	unknown	juvenile	96kHz	Begging scream gradat	Begging	Begging	0.651	466.2	8883.6	1687.5	0.593	0.595	5.37	3.287	578.9	4218.8	562.5	468.7	656.2	5343.8	515.6	515.6	421.9	0.081	0.163	0.244	0.326	0.407	0.488	0.57	466.2	6661.3	1312.5	0.037	36.5	0.159	4.497	2.325	356.8	459.5	562.5	0.184	49.3	0.293	2.665	1.895	466.2
AS091	unknown	Cocococha	unknown	juvenile	96kHz	Begging scream gradat	Begging	Begging	0.703	291.6	13533.4	2906.2	0.188	0.142	5.235	3.23	381.6	375	2437.5	5437.5	593.7	468.7	500	468.7	#NULL!	0.088	0.176	0.264	0.352	0.44	0.527	0.616	295.2	627.3	500	0.139	100	0.142	2.757	1.939	563.1	5661.8	2906.2	0.192	93.8	0.193	3.988	2.106	373.3
AS092	unknown	Cocococha	unknown	juvenile	96kHz	Begging scream gradat	Begging	Begging	0.648	206.2	13782.6	5437.5	0.477	0.63	5.033	3.199	478.5	562.5	4687.5	515.6	421.9	445.3	531.3	468.7	#NULL!	0.081	0.162	0.243	0.324	0.405	0.486	0.567	372.7	5067.4	1687.5	0.072	73.3	0.077	2.628	2.26	634.4	6661.3	5250	0.213	67.2	0.23	4.864	3.546	372.7
AS093	Blanka	Tierpark Hagenbeck	female	juvenile	96kHz	Begging scream gradat	coordination	moving together	0.616	269.2	20975.6	3187.5	0.067	0.065	6.035	4.56	334.6	562.5	593.7	625	500	437.5	531.3	625	500	0.077	0.154	0.231	0.308	0.385	0.462	0.539	294.4	644.9	398.2	0.035	100	0.065	2.877	2.43	433.6	686	500	0.289	51.3	0.174	2.012	1.976	379.5
AS094	Pauto	Tierpark Hagenbeck	male	juvenile	96kHz	Begging scream gradat	Begging	Begging	0.717	281.8	25853.7	6000	0.557	0.685	5.761	3.999	372.8	562.5	609.4	515.6	375	375	531.7	625	437.5	0.089	0.179	0.268	0.358	0.447	0.537	0.626	284.6	700	656.3	0.025	44.5	0.073	2.827	1.92	284.1	686.6	656.3	0.289	51	0.352	1.896	1.51	309.7
AS095	Pauto	Tierpark Hagenbeck	male	juvenile	96kHz	Begging scream gradat	Begging	Begging	0.905	190.2	22774.8	5250	0.559	0.732	5.568	3.802	369.2	4593.8	562.5	375	375	562.5	562.5	562.5	468.8	0.113	0.226	0.339	0.452	0.565	0.679	0.791	197.8	5252.3	1781.2	0.049	41.6	0.18	4.199	3.322	190.2	932.5	656.2	0.245	46	0.257	2.585	1.742	197.8
AS096	Blanka	Tierpark Hagenbeck	female	juvenile	96kHz	Begging scream gradat	Begging	Begging	0.745	198.3	24195.1	4125	0.524	0.519	5.445	4.173	372.7	4031.2	656.2	468.8	375	468.8	468.8	656.2	375	0.093	0.186	0.279	0.373	0.466	0.559	0.652	198.3	5177.7	4031.2	0.085	61.8	0.09	4.974	3.56	198.3	772	468.8	0.279	99.8	0.286	2.161	1.447	198.3
AS097	unknown	Zoo Dortmund	unknown	cub	96kHz	Begging scream gradat	Begging	fishing together	0.595	305.8	31135.1	7500	0.188	0.241	5.01	3.557	475.8	6562.5	7781.2	6843.8	6281.2	5625	6843.8	6843.8	#NULL!	0.074	0.149	0.223	0.297	0.372	0.446	0.52	305.8	8000	7687.5	0.112	63.1	0.113	3.557	3.101	5915.9	8000	7500	0.192	100	0.241	3.932	2.667	5154.6
AS098	unknown	Zoo Dortmund	male	cub	96kHz	Begging scream gradat	Begging	Begging	0.507	191.2	23414.6	9843.8	0.415	0.417	5.948	4.224	2807.3	10312.5	703.1	703.1	703.1	562.5	10406.2	750	375	0.063	0.127	0.19	0.254	0.317	0.381	0.444	2569.4	11927	10125	0.096	41.9	0.126	4.899	3.462	567	852.5	703.1	0.155	83	0.202	1.522	1.548	533.7
AS099	unknown	Zoo Dortmund	unknown	cub	96kHz	Begging scream gradat	Begging	Begging	0.673	1054.2	28878	8156.2	0.508	0.549	4.863	2.518	1577.2	8343.8	8250	8250	6562.5	6375	8156.2	8437.5	1312.5	0.084	0.168	0.252	0.336	0.42	0.505	0.588	1222.8	8844.3	8343.8	0.135	51.7	0.081	2.976	2.083	6233.1	8467.4	8250	0.252	48.5	0.318	2.954	1.929	6178.1
AS100	unknown	Zoo Dortmund	male	cub	96kHz	Begging scream gradat	Begging	Begging	0.618	1783.2	28540.5	5906.2	0.411	0.48	5.514	2.729	4795.1	8250	9000	4406.2	5156.2	5812.5	6375	5906.2	1968.8	0.077	0.154	0.231	0.309	0.385	0.463	0.539	4516.9	9204.7	8718.8	0.125	54.9	0.128	3.955	1.872	3586	9597.3	9281.2	0.16	58	0.16	4.589	3.293	4808.5
AS101	Alua	Zoo Duisburg	female	subadult	96kHz	Begging scream gradat	monitoring	monitoring	0.351	190.7	29293.5	6937.5	0.312	0.298	5.342	4.315	2347.3	7406.2	7125	5531.2	#NULL!	6656.2	7406.2	7031.2	4031.2	0.044	0.088	0.132	0.176	0.22	0.263	0.308	2164.5	7727.1	6937.5	0.083	52.1	0.084	4.444	3.581	5025.6	7155.1	6843.8	0.089	47	0.089	4.02	3.425	5462.6
AS102	Alua	Zoo Duisburg	female	subadult	96kHz	Begging scream gradat	Begging	Begging	0.399	213.6	21936.4	7312.5	0.324	0.337	4.339	3.595	1871.5	6281.2	6562.5	4593.8	3468.8	4687.5	6656.2	6843.8	2906.2	0.05	0.1	0.15	0.2	0.25	0.299	0.35	1673.3	6748.6	6562.5	0.088	32.2	0.064	2.631	2.095	3180	6653.4	6562.5	0.113	26.5	0.106	3.899	3.235	3291
AS103	Norbert	Zoo Duisburg	male	juvenile	96kHz	Begging scream gradat	monitoring	monitoring	0.433	372.7	21622.4	5250	0.021	0.148	5.738	4.213	3185	#NULL!	#NULL!	#NULL!	2343.8	2250	#NULL!	#NULL!	2625	0.054	0.108	0.162	0.216	0.27	0.324	0.378	2983.2	10687.9	5250	0.021	72.8	0.029	5.361	4.014	2052.3	10687.9	8625	0.136	100	0.148	5.707	4.654	1525.2
AS104	Norbert	Zoo Duisburg	male	juvenile	96kHz	Begging scream gradat	Begging	Begging	0.385	269.2	24358.9	6750	0.176	0.181	5.877	4.44	650.5	750	6937.5	6937.5	#NULL!	468.8	#NULL!	6093.8	468.8	0.048	0.096	0.144	0.193	0.24	0.289	0.336	459.8	7129.2	2343.8	0.056	50.8	0.044	5.202	3.791	3398.1	7049.9	6750	0.18	100	0.181	3.716	2.953	313.2
AS105	unknown	Cocococha	unknown	unknown	96kHz	Close Call	playing	playing	0.372	91.2	6835.8	1312.5	0.335	0.337	3.293	2.26	187.5	187.5	187.5	281.2	562.5	#NULL!	#NULL!	#NULL!	187.5	0.046	0.093	0.139	0.186	0.232	0.278	0.324	98.1	286	187.5	0.088	10.46	0.092	1	1	91.2	759.3	375	0.157	66.32	0.168	2	2	382.6
AS106	Beni	Tierpark Hagenbeck	female	adult	48kHz	Close Call	coordination	moving together	0.156	233.9	11911.1	421.9	0.12	0.125	4.661	2.707	468.8	468.8	2250	2859.4	2953.1	2484.4	468.8	375	328.1	0.018	0.039	0.057	0.078	0.096	0.117	0.135	329.1	2438.5	468.8	0.016	50.63	0.029	2	2	2061.8	3088.8	2296.9	0.045	58.57	0.042	4	2	233.9
AS107	Beni	Tierpark Hagenbeck	female	adult	48kHz	Close Call	coordination	moving together	0.2	138.8	7922.2	2906.2	0.085	0.093	5.408	3.634	234.4	234.4	328.1	421.9	3468.8	3562.5	2062.5	375	281.2	0.025	0.05	0.075	0.1	0.125	0.15	0.175	142.7	354.9	281.2	0.035	17.32	0.041	2	1	226	3798.6	2906.2	0.093	100	0.093	5	5	1879.5
AS108	Maku	Tierpark Hagenbeck	male	adult	96kHz	Close Call	coordination	moving together	0.258	176.3	16114.1	3750	0.168	0.208	5.338	3.082	280.4	375	4687.5	5906.2	5812.5	4125	468.8	#NULL!	#NULL!	0.032	0.064	0.096	0.129	0.161	0.193	0.225	176.3	4828	3375	0.052	68.15	0.056	5	3	4115.9	6099.3	5812.5	0.124	26.57	0.126	2	2	280.4
AS109	Tarubo	Tierpark Hagenbeck	male	juvenile	96kHz	Close Call	playing	playing	0.217	170.5	13502.8	3375	0.161	0.167	4.919	2.964	375	375	4500	6093.8	6187.5	6281.2	3656.2	281.2	281.2	0.027	0.054	0.081	0.108	0.135	0.163	0.189	309.3	4789.8	3562.5	0.044	35.31	0.049	4	3	4139.5	6455.2	5437.5	0.068	21.4	0.068	4	2	2807.3
AS110	Iny	Zoo Dortmund	female	adult	96kHz	Close Call	coordination	moving together	0.251	189.3	15289.4	3281.2	0.135	0.138	4.271	3.023	301.3	375	375	4593.8	4687.5	2062.5	375	375	375	0.031	0.063	0.094	0.125	0.157	0.188	0.22	189.3	563	375	0.055	1.35	0.058	1	1	189.3	5352.9	5062.5	0.116	24.26	0.117	3	3	189.3
AS111	Gordito	Zoo Dortmund	male	adult	96kHz	Close Call	coordination	calling the offspring	0.224	99.1	16777.6	468.8	0.097	0.09	3.105	2.487	281.2	281.2	281.2	468.8	562.5	3937.5	3375	375	281.2	0.028	0.056	0.084	0.112	0.14	0.168	0.196	99.1	370.1	281.2	0.051	32.04	0.043	0.903	0.823	99.1	723.4	468.8	0.101	100	0.09	2	2	2865.4
AS112	Amana	Zoo Duisburg	female	adult	96kHz	Close Call	coordination	moving together	0.176	190.3	12561.4	1406.2	0.069	0.083	4.144	2.81	234.4	234.4	281.2	281.2	2718.8	4125	2812.5	843.8	#NULL!	0.022	0.044	0.066	0.088	0.11	0.132	0.154	140.2	372.9	234.4	0.024	9.65	0.041	1	1	190.3	2915.9	1406.2	0.073	100	0.083	3	2	2534.6
AS113	Alua	Zoo Duisburg	female	subadult	48kHz	Close Call	playing	playing	0.16	241.9	15050.5	2718.8	0.08	0.136	5.919	3.91	240.9	257.8	328.1	375	375	3750	5484.4	2765.6	#NULL!	0.02	0.04	0.06	0.08	0.1	0.12	0.14	186.4	316.8	257.8	0.019	1.7	0.03	2	1	241.9	468.2	375	0.08	49.97	0.079	1	1	241.9
AS114	Maldito	Zoo Duisburg	male	adult	96kHz	Close Call	coordination	calling the offspring	0.198	62.9	10811.2	2812.5	0.039	0.049	4.484	2.372	283.2	281.2	3375	5156.2	5250	#NULL!	281.2	187.5	187.5	0.025	0.05	0.075	0.099	0.124	0.149	0.174	100.9	3566.4	2812.5	0.039	100	0.049	3	2	3117.8	5461.7	3281.2	0.056	93.79	0.055	4	2	89.7
AS115	unknown	Cocha Cashu	unknown	unknown	96kHz	Contact Call	isolated	calling the group	0.536	95.3	4323.4	937.5	0.184	0.477	4.117	2.765	281.2	281.2	375	1031.2	937.5	1031.2	937.5	656.2	281.2	0.067	0.134	0.201	0.268	0.335	0.402	0.469	95.3	482.2	375	0.088	11.3	0.134	1.361	1.332	196.3	1284.1	937.5	0.188	80	0.186	2.141	1.656	572
AS116	unknown	Cocha Cashu	unknown	unknown	96kHz	Contact Call	cohesion	calling the group	0.29	190.3	7272	3468.8	0.213	0.227	5.435	3.24	218.1	375	468.8	#NULL!	#NULL!	6937.5	3281.2	375	281.2	0.036	0.072	0.108	0.144	0.181	0.217	0.253	190.3	666.1	375	0.061	12.7	0.066	2.067	1.389	190.3	4774	468.8	0.073	5.2	0.073	3.385	2.397	2926.2
AS117	Theo	Cocha Cashu	male	juvenile	96kHz	Contact Call	Begging	Begging	0.327	196.3	14924.6	7312.5	0.172	0.094	5.86	3.352	233.9	375	468.8	5343.8	7500	5812.5	5718.8	468.8	375	0.041	0.082	0.123	0.163	0.204	0.245	0.286	196.3	471	375	0.073	64.7	0.081	2.472	1.876	196.3	7684.3	1312.5	0.097	100	0.094	5.331	2.863	5574.9
AS118	Theo	Cocha Cashu	male	juvenile	96kHz	Contact Call	coordination	moving together	0.462	190.2	11371.9	2062.5	0.383	0.384	5.36	2.469	336.4	468.8	7687.5	9000	8062.5	8062.5	7312.5	375	234.4	0.057	0.115	0.172	0.231	0.287	0.346	0.402	190.2	8000	468.8	0.049	24.7	0.058	4.696	2.189	7783.2	9364.5	8906.2	0.203	2.7	0.229	2.757	1.959	6975.7
AS119	Loudmouth	Cocha Salvador	male	juvenile	96kHz	Contact Call	Begging	Begging	0.406	190.7	18729	1500	0.375	0.352	5.459	2.215	380.6	375	#NULL!	7968.8	8250	7500	5062.5	3656.2	375	0.05	0.101	0.152	0.203	0.253	0.304	0.355	190.7	650.5	468.8	0.059	11.3	0.063	1.387	1.255	6751.4	8512.1	8250	0.177	31.5	0.176	1.933	1.642	4878.5
AS120	Loudmouth	Cocha Salvador	male	juvenile	96kHz	Contact Call	Begging	Stealing fish	0.373	190.3	14210.9	7031.2	0.288	0.33	5.349	2.157	370.1	468.8	7406.2	8718.8	8812.5	9000	7968.8	3281.2	375	0.046	0.093	0.139	0.186	0.232	0.28	0.325	190.3	7682.2	375	0.032	12.7	0.035	1.832	2.128	7300.9	9095.3	8812.5	0.159	28.8	0.16	2.354	1.476	7682.2
AS121	Sammy	Cocha Salvador	female	adult	96kHz	Contact Call	coordination	swimming together	0.419	190.3	10023.7	468.8	0.353	0.356	2.662	2.447	381.3	375	562.5	#NULL!	#NULL!	#NULL!	2906.2	468.8	375	0.052	0.105	0.157	0.21	0.262	0.314	0.366	190.3	751.4	468.8	0.096	36.6	0.069	1.841	1.398	280.4	4687.9	562.5	0.105	24	0.105	3.502	2.393	2517.8
AS122	Ziggy	Cocha Salvador	female	adult	48kHz	Contact Call	isolated	calling the group	0.368	251.8	13317.5	421.9	0.32	0.308	5.075	2.772	375	375	984.4	#NULL!	5437.5	4781.2	3093.8	421.9	375	0.046	0.092	0.138	0.184	0.23	0.276	0.322	251.8	1121.5	375	0.029	18.1	0.037	2.602	1.792	5254.2	5585	5437.5	0.181	29.4	0.184	1.426	1.834	2876.6
AS123	unknown	Cocha Sandoval	unknown	unknown	96kHz	Contact Call	Begging	fishing together	0.322	190.7	13877.8	9187.5	0.191	0.214	5.967	3.64	375	375	4406.2	7968.8	9656.2	9843.8	9843.8	5156.2	468.8	0.04	0.081	0.121	0.161	0.202	0.242	0.282	190.7	4586.9	843.8	0.059	91.1	0.055	4.473	3.343	4216.8	9936.4	8437.5	0.132	65.6	0.134	4.993	3.202	9465.4
AS124	unknown	Cocha Sandoval	unknown	unknown	96kHz	Contact Call	isolated	calling the group	0.244	307.7	9555.1	1687.5	0.216	0.219	4.994	2.443	560.7	6093.8	6750	7687.5	8343.8	8625	8812.5	3750	468.8	0.03	0.061	0.091	0.122	0.152	0.183	0.213	307.7	7502.8	6750	0.056	9.5	0.06	2.901	2.389	6280.4	8657.9	8250	0.117	17.6	0.116	3.708	1.954	8041.1
AS125	unknown	Cocha Sandoval	unknown	unknown	96kHz	Contact Call	isolated	calling the group	0.272	169	10620.6	5250	0.035	0.243	6.008	2.429	448.6	4406.2	9187.5	10406.2	10218.8	10125	10125	6937.5	468.8	0.034	0.068	0.102	0.136	0.17	0.204	0.238	169	9734.6	5250	0.035	70.5	0.04	5.236	3.02	8613.1	10620.6	10406.2	0.097	17.9	0.094	2.914	1.685	9824.3
AS126	unknown	Cocha Sandoval	unknown	unknown	96kHz	Contact Call	cohesion	answering call	0.353	193.2	5146.7	1500	0.303	0.308	5.208	2.062	459.9	3656.2	3937.5	4500	4781.2	4968.8	4687.5	468.8	375	0.044	0.088	0.132	0.176	0.22	0.265	0.308	193.2	4226.8	3562.5	0.053	33.6	0.019	3.063	1.749	3584.4	5083.2	4781.2	0.171	9.8	0.176	3.193	1.33	4504.3
AS127	unknown	Cocha Tres Chimbadas	unknown	unknown	96kHz	Contact Call	coordination	fishing together	0.371	193.9	19020.6	6843.8	0.284	0.289	5.968	3.004	353.3	375	375	3281.2	9843.8	11718.8	10312.5	375	234.4	0.046	0.093	0.139	0.186	0.232	0.279	0.325	193.9	552.3	375	0.088	29.5	0.041	1.342	1.182	193.9	9929.6	468.8	0.121	51.5	0.18	4.759	2.738	9565.4
AS128	unknown	Cocha Tres Chimbadas	unknown	unknown	96kHz	Contact Call	coordination	swimming together	0.322	218.2	10216.8	1218.8	0.037	0.042	5.091	2.934	372.7	375	7781.2	10125	9937.5	7406.2	3187.5	375	375	0.04	0.081	0.121	0.161	0.201	0.242	0.282	218.2	8063.6	1218.8	0.037	100	0.042	4.214	2.884	7603.7	10216.8	8156.2	0.091	9.8	0.091	2.566	1.939	2922.3
AS129	unknown	Cocha Tres Chimbadas	unknown	unknown	96kHz	Contact Call	isolated	calling the group	0.353	170.5	11181.3	3750	0.129	0.132	5.424	2.779	281.5	375	468.8	3843.8	9843.8	10593.8	10031.2	468.8	281.2	0.044	0.088	0.132	0.177	0.221	0.265	0.309	170.5	572	375	0.084	14.5	0.087	1.458	1.315	170.5	10037.4	3750	0.133	100	0.132	5.223	3.257	9499.1
AS130	unknown	Cocha Tres Chimbadas	unknown	unknown	96kHz	Contact Call	isolated	calling the group	0.382	185	12085.6	1125	0.036	0.326	5.735	2.928	333.1	375	375	6937.5	8062.5	8156.2	4593.8	375	375	0.047	0.095	0.142	0.237	0.191	0.286	0.332	185	563	375	0.04	54.3	0.085	1.45	1.313	185	8366.4	7875	0.172	21.6	0.097	4.429	2.297	4037.4
AS131	unknown	Cocococha	unknown	unknown	96kHz	Contact Call	cohesion	calling the group	0.378	190.3	10508.4	468.8	0.352	0.356	3.294	1.842	201.8	234.4	375	3281.2	4968.8	5250	5156.2	4593.8	375	0.047	0.095	0.142	0.189	0.237	0.284	0.332	95.1	490.6	234.4	0.024	42.2	0.029	2.406	1.636	190.3	5164.5	468.8	0.119	53.3	0.111	2.305	1.732	4693.5
AS132	unknown	Cocococha	unknown	unknown	96kHz	Contact Call	cohesion	calling the group	0.352	100.9	10788.8	468.8	0.336	0.121	3.768	2.269	207.5	234.4	281.2	468.8	4312.5	5062.5	5250	4781.2	375	0.044	0.088	0.132	0.176	0.22	0.264	0.308	50.4	375.7	281.2	0.083	35.7	0.086	2.197	1.622	185	4525.2	375	0.117	100	0.121	2.961	2.471	4020.6
AS133	unknown	Cocococha	unknown	unknown	96kHz	Contact Call	cohesion	calling the group	0.402	185	5259.8	468.8	0.316	0.32	2.113	2.099	241.1	281.2	375	#NULL!	5062.5	5062.5	3000	468.8	#NULL!	0.05	0.1	0.15	0.201	0.251	0.301	0.351	140.2	557.9	375	0.096	51.8	0.1	2.134	1.604	185	5164.5	468.8	0.105	72.5	0.105	1.878	2.123	2803.7
AS134	unknown	Cocococha	unknown	unknown	96kHz	Contact Call	playing	playing	0.405	89.6	5164.5	562.5	0.081	0.339	3.779	2.517	286	375	562.5	3843.8	4968.8	4968.8	4031.2	375	281.2	0.05	0.101	0.151	0.202	0.252	0.303	0.352	89.6	841.1	562.5	0.081	76.3	0.087	2.032	1.524	274.8	5164.5	562.5	0.101	15.2	0.105	3.88	2.585	3639.3
AS135	Beni	Tierpark Hagenbeck	female	adult	96kHz	Contact Call	cohesion	calling the offspring	0.287	92.3	22146.3	2718.8	0.168	0.205	4.416	3.381	286.4	281.2	375	562.5	3187.5	2343.8	375	328.1	234.4	0.036	0.072	0.108	0.143	0.179	0.215	0.251	92.3	464	281.2	0.056	25.2	0.071	1.251	1.192	187.1	3458.7	3187.5	0.143	59.6	0.134	3.885	3.185	192.1
AS136	Pauto	Tierpark Hagenbeck	male	juvenile	96kHz	Contact Call	monitoring	monitoring	0.284	190.7	20780.5	4125	0.075	0.239	5.475	2.942	387.8	375	468.8	6281.2	6750	6843.8	5718.8	375	375	0.035	0.071	0.106	0.142	0.177	0.213	0.248	190.7	653.1	468.8	0.065	71.2	0.055	1.326	1.24	224.5	6939.4	4125	0.079	95.7	0.079	4.801	2.693	5279.4
AS137	Pauto	Tierpark Hagenbeck	male	juvenile	96kHz	Contact Call	playing	playing	0.208	89.7	22536.6	3843.8	0.048	0.175	5.433	3.425	380.6	375	3843.8	5625	5906.2	5812.5	4687.5	375	281.2	0.026	0.052	0.078	0.104	0.13	0.156	0.182	182.4	4321.9	3843.8	0.047	61.8	0.052	3.346	2.32	3671.7	6169.7	3843.8	0.052	58.7	0.052	3.665	2.069	4329.9
AS138	Beni	Tierpark Hagenbeck	female	adult	96kHz	Contact Call	coordination	moving together	0.294	192.2	12585.4	2250	0.055	0.06	4.033	2.779	417.2	375	3000	2906.2	2625	2156.2	468.8	375	375	0.036	0.073	0.109	0.147	0.182	0.22	0.255	192.2	3206.8	2250	0.055	100	0.06	3.412	3.075	2343.8	3370.5	3093.8	0.099	63.1	0.099	2.798	1.926	192.2
AS139	Gordito	Zoo Dortmund	male	adult	48kHz	Contact Call	coordination	swimming together	0.477	96.7	10829.3	421.9	0.171	0.201	4.637	3.172	207.2	234.4	281.2	421.9	6093.8	328.1	234.4	234.4	234.4	0.059	0.119	0.178	0.239	0.297	0.358	0.416	96.7	365.9	234.4	0.109	37.2	0.117	1.567	1.232	138.8	6191.7	421.9	0.179	100	0.201	4.333	3.446	138.8
AS140	Gordito	Zoo Dortmund	male	adult	48kHz	Contact Call	coordination	swimming together	0.285	147.3	16536.6	421.9	0.069	0.192	5.672	3.837	256.6	281.2	375	4968.8	6234.4	468.8	328.1	328.1	234.4	0.035	0.071	0.106	0.143	0.177	0.214	0.248	147.3	517	375	0.061	68.2	0.071	2.485	1.483	229.8	6429.7	421.9	0.077	89.4	0.081	5.024	3.588	147.3
AS141	Iny	Zoo Dortmund	female	adult	96kHz	Contact Call	Begging	Begging	0.402	195.1	16195.1	2250	0.284	0.245	5.722	3.572	287.9	375	3656.2	6750	7500	2906.2	562.5	468.8	468.8	0.05	0.1	0.15	0.201	0.25	0.301	0.35	195.1	3865.4	3656.2	0.096	6.8	0.097	4.206	2.31	3372	7952.5	6375	0.144	26.2	0.144	4.002	3.011	284.1
AS142	Iny	Zoo Dortmund	female	adult	96kHz	Contact Call	Begging	Begging	0.371	185.6	19171.2	4312.5	0.267	0.278	5.325	3.762	375.7	375	375	3750	7125	7031.2	2906.2	468.8	468.8	0.046	0.093	0.139	0.185	0.232	0.278	0.325	185.6	582	375	0.043	9.3	0.051	1.301	1.237	185.6	7321.3	1593.8	0.116	29.6	0.123	4.085	2.792	2623.2
AS143	Amana	Zoo Duisburg	female	adult	96kHz	Contact Call	cohesion	answering call	0.175	99.1	12593.1	1406.2	0.069	0.083	4.208	2.963	204.6	234.4	281.2	343.7	406.3	4125	3187.5	304.7	304.7	0.022	0.044	0.066	0.087	0.109	0.131	0.153	137.4	375.7	234.4	0.024	10.9	0.041	1.438	1.299	250.5	463.6	375	0.081	100	0.083	2.066	1.548	2927.1
AS144	Maldito	Zoo Duisburg	male	adult	96kHz	Contact Call	cohesion	calling the group	0.317	264.4	16979.4	6843.8	0.08	0.234	5.813	3.471	328.1	328.1	6750	8156.2	7875	6843.8	468.8	#NULL!	#NULL!	0.039	0.079	0.118	0.159	0.197	0.238	0.278	264.4	7076.6	6750	0.075	53	0.044	4.907	2.998	6381.3	8624.3	6843.8	0.084	79.7	0.086	3.299	2.416	264.4
AS145	Amana	Zoo Duisburg	female	adult	96kHz	Contact Call	cohesion	answering call	0.262	190.7	18392.5	5718.8	0.111	0.135	3.021	3.024	375	375	3468.8	5437.5	5718.8	3187.5	468.8	468.8	468.8	0.033	0.066	0.099	0.131	0.164	0.197	0.23	190.7	3751	468.8	0.041	9.4	0.034	4.136	3.315	3029.3	6106.2	5718.8	0.115	91.5	0.116	2.37	2.009	190.3
AS146	Maldito	Zoo Duisburg	male	adult	96kHz	Contact Call	cohesion	answering call	0.375	113.3	13037.2	1312.5	0.053	0.062	5.079	2.572	237.9	281.2	375	5250	6281.2	6187.5	4031.2	257.8	#NULL!	0.047	0.094	0.141	0.187	0.235	0.281	0.329	113.3	666.1	281.2	0.047	100	0.062	2.194	1.56	2707.5	6391.7	5250	0.137	54.4	0.1	4.108	2.148	3687.5
AS147	unknown	Cocha Cashu	unknown	unknown	96kHz	Contact call gradation	isolated	calling the group	0.302	100.9	9185	375	0.271	0.269	4.182	1.971	4031.8	4218.8	4312.5	4500	4406.2	4125	3562.5	468.8	375	0.037	0.075	0.112	0.151	0.187	0.226	0.262	3846.7	4699.1	4218.8	0.045	21.8	0.061	2.059	1.361	4104.7	4727.1	4406.2	0.083	21.6	0.082	1.549	1.369	3336.4
AS148	Theo	Cocha Cashu	male	juvenile	96kHz	Contact call gradation	Begging	Begging	0.187	942.1	8714	4781.2	0.097	0.101	4.569	2.067	8255.4	8343.8	8343.8	7687.5	5156.2	3656.2	#NULL!	1218.8	1218.8	0.023	0.047	0.07	0.093	0.117	0.14	0.164	8063.6	8714	8343.8	0.041	33.5	0.046	1.525	1.253	4710.3	8635.5	8343.8	0.048	39.1	0.086	3.743	2.222	3084.1
AS149	Theo	Cocha Cashu	male	juvenile	96kHz	Contact call gradation	Begging	Begging	0.261	1031.8	8243	3656.2	0.203	0.233	4.948	2.753	7947.7	7781.2	7593.8	7968.8	7312.5	5062.5	3937.5	1500	1218.8	0.032	0.065	0.097	0.13	0.162	0.195	0.227	7222.4	8164.5	7593.8	0.053	11.8	0.054	1.594	1.755	7099.1	8243	7875	0.083	13.4	0.08	2.702	1.689	3465.4
AS150	unknown	Cocha Cashu	unknown	adult	96kHz	Contact call gradation	cohesion	answering call	0.282	257.9	11170.1	4593.8	0.06	0.065	2.846	1.807	3552.7	4500	4687.5	4781.2	5343.8	5437.5	4500	562.5	468.8	0.035	0.07	0.105	0.141	0.18	0.211	0.255	3286	4990.7	4593.8	0.06	100	0.065	2.288	1.481	4314	5638.4	4593.8	0.071	95.3	0.072	1.768	1.443	4131.6
AS151	Loudmouth	Cocha Salvador	male	juvenile	96kHz	Contact call gradation	isolated	calling the group	0.329	213.1	20433.6	7312.5	0.227	0.162	4.502	2.756	6772.4	9937.5	9937.5	9937.5	9656.2	9000	6562.5	4781.2	375	0.041	0.082	0.123	0.165	0.205	0.247	0.287	6375.9	10705.7	9750	0.068	12.8	0.081	3.798	2.52	9008.7	10785	9843.8	0.163	100	0.162	3.018	2.409	6375.9
AS152	?Firecat?	Cocha Salvador	male	adult	48kHz	Contact call gradation	cohesion	group reunion	0.196	221.9	10082.2	421.9	0.171	0.155	5.193	3.453	9750	9750	9750	9421.9	9046.9	7593.8	3468.8	421.9	375	0.024	0.049	0.073	0.098	0.122	0.147	0.171	9286	10082.2	9468.8	0.04	0.9	0.045	3.435	2.584	8624.3	10082.2	9421.9	0.064	1.8	0.064	3.182	2.94	2904.7
AS153	Loudmouth	Cocha Salvador	male	juvenile	96kHz	Contact call gradation	Begging	Stealing fish	0.524	186.4	14310.3	2531.2	0.355	0.377	5.131	2.198	8815	9093.8	9093.8	9093.8	6187.5	3750	468.8	375	375	0.065	0.131	0.196	0.262	0.327	0.393	0.458	8534.6	9487.9	9093.8	0.032	24	0.036	2.026	1.276	5730.8	9375.7	9093.8	0.177	18	0.177	2.531	1.606	186.4
AS154	Diente	Cocha Salvador	female	subadult	48kHz	Contact call gradation	cohesion	calling the group	0.378	257.9	16037.4	6187.5	0.2	0.21	6.564	3.853	3632	5343.8	7453.1	7921.9	6984.4	4734.4	421.9	421.9	375	0.047	0.094	0.141	0.189	0.235	0.283	0.329	3465.5	7557.5	5531.2	0.048	19.5	0.054	5.481	3.314	6526.5	8096.7	7406.2	0.181	51.3	0.186	4.405	2.243	293.4
AS155	Matias	Cocha Sandoval	unknown	juvenile	96kHz	Contact call gradation	Begging	Begging	0.631	193.2	10880.2	1218.8	0.383	0.389	3.929	2.7	3094.1	10687.5	9937.5	10218.8	6843.8	375	375	375	281.2	0.079	0.158	0.237	0.315	0.396	0.473	0.554	2934.2	10880.2	9937.5	0.124	31.6	0.118	3.619	2.505	6439.3	10515.4	10125	0.235	23	0.234	2.909	2.345	193.2
AS156	unknown	Cocha Sandoval	unknown	unknown	96kHz	Contact call gradation	Begging	Begging	0.338	284.9	10229.9	1593.8	0.265	0.269	4.135	2.281	2915.9	7218.8	8343.8	8343.8	8625	6093.8	562.5	468.8	375	0.042	0.084	0.126	0.169	0.21	0.254	0.294	2545.8	8601.9	4875	0.019	17	0.023	4.585	1.924	8052.3	8915.9	8531.2	0.103	3.3	0.102	1.946	1.306	284.9
AS157	unknown	Cocha Sandoval	unknown	unknown	96kHz	Contact call gradation	Begging	Begging	0.289	190.7	10138.3	6750	0.225	0.231	5.937	2.383	2859.8	6750	9375	9843.8	9750	9562.5	7968.8	468.8	468.8	0.036	0.072	0.108	0.144	0.18	0.216	0.252	2343.9	10138.3	6843.8	0.036	53.5	0.041	4.948	2.501	9005.6	10138.3	9750	0.14	14.9	0.14	2.533	1.431	7760.7
AS158	unknown	Cocha Sandoval	unknown	unknown	96kHz	Contact call gradation	cohesion	calling the group	0.275	201.4	10284.1	1968.8	0.221	0.223	5.423	2.645	3151.4	7781.2	9375	9937.5	10031.2	9656.2	7031.2	468.8	375	0.034	0.069	0.103	0.137	0.172	0.206	0.241	2714	9577.6	6375	0.021	7.5	0.026	4.638	2.442	9173.8	10284.1	10031.2	0.125	3.4	0.123	1.772	1.457	6493.5
AS159	unknown	Cocococha	unknown	unknown	96kHz	Contact call gradation	playing	playing	0.276	166.5	9274.8	468.8	0.192	0.196	2.863	2.342	4138.3	4312.5	4500	4406.2	4218.8	3093.8	375	375	375	0.034	0.069	0.103	0.138	0.172	0.207	0.241	3947.7	4772	4218.8	0.027	8.5	0.033	2.525	1.761	3751.4	4772	4500	0.088	20.9	0.088	2.515	2.274	166.5
AS160	unknown	Cocococha	unknown	unknown	96kHz	Contact call gradation	coordination	departure	0.198	193.9	16979.4	7031.2	0.115	0.161	4.75	2.561	6561.5	7875	8250	8343.8	8062.5	7031.2	750	468.8	468.8	0.024	0.049	0.073	0.099	0.123	0.148	0.172	6370.1	8691.6	8250	0.037	8.4	0.043	3.136	1.632	7794.4	8691.6	8062.5	0.099	28.4	0.098	2.239	1.406	549.5
AS161	unknown	Cocococha	unknown	unknown	96kHz	Contact call gradation	cohesion	group reunion	0.27	269.6	21106.5	6937.5	0.153	0.163	2.475	2.081	2997.6	6187.5	7218.8	7125	7031.2	6937.5	6375	328.1	281.2	0.033	0.067	0.1	0.135	0.168	0.202	0.237	2823.1	7446.4	6375	0.037	29.9	0.042	4.227	1.902	6574.1	7509.9	6937.5	0.135	92.2	0.131	1.436	1.39	5908
AS162	Beni	Tierpark Hagenbeck	female	adult	96khz	Contact call gradation	coordination	moving together	0.099	206.2	20682.9	3093.8	0.047	0.051	4.257	2.761	4121.5	4125	4031.2	3750	3093.8	2531.2	1687.5	375	375	0.012	0.025	0.036	0.05	0.062	0.074	0.086	3757	4312.1	4125	0.015	17.9	0.021	1.379	1.096	2815	4222.4	3093.8	0.049	80.3	0.05	3.146	1.838	1502.8
AS163	Maku	Tierpark Hagenbeck	male	adult	96khz	Contact call gradation	cohesion	calling the group	0.164	231.7	11024.4	3093.8	0.083	0.098	4.593	3.164	5896.2	5812.5	4781.2	3468.8	3093.8	2156.2	375	375	375	0.02	0.041	0.061	0.082	0.102	0.123	0.143	4591.5	6088.7	5531.2	0.031	7.4	0.041	3.056	1.7	2709.3	5076.3	3375	0.071	49.1	0.074	3.825	2.818	235.7
AS164	Beni	Tierpark Hagenbeck	female	adult	96khz	Contact call gradation	monitoring	monitoring	0.131	190.7	18536.6	4593.8	0.033	0.053	3.632	2.637	4122.1	4500	4593.8	4125	3375	2625	1968.8	375	375	0.016	0.033	0.049	0.065	0.081	0.098	0.115	3843.3	4788.9	4593.8	0.028	68.9	0.033	1.712	1.395	3085.5	4788.9	4593.8	0.037	100	0.053	3.142	2.019	1782.2
AS165	Maku	Tierpark Hagenbeck	male	adult	96khz	Contact call gradation	coordination	moving together	0.129	201.2	16195.1	3937.5	0.025	0.112	4.952	3.316	2747.7	3000	4125	#NULL!	#NULL!	#NULL!	3375	468.8	468.8	0.016	0.032	#NULL!	#NULL!	#NULL!	0.097	0.113	2445.1	4504.5	3937.5	0.025	97.2	0.029	3.821	2.214	3921.6	4963.6	4125	0.033	44.8	0.032	2.74	2.563	3252.3
AS166	Gordito	Zoo Dortmund	male	adult	96kHz	Contact call gradation	Begging	Begging	0.141	198.3	13268.3	5812.5	0.059	0.071	4.54	2.121	7042	6937.5	6750	6468.8	4968.8	468.8	468.8	562.5	375	0.017	0.035	0.052	0.071	0.087	0.106	0.122	6296.6	7224.4	6750	0.024	16	0.034	2.866	1.49	4226.8	6851.7	5812.5	0.063	87	0.063	3.67	2.607	198.3
AS167	Iny	Zoo Dortmund	female	adult	96kHz	Contact call gradation	cohesion	calling the offspring	0.142	187.9	13982	3093.8	0.065	0.074	5.03	3.773	2537.7	3093.8	4031.2	4406.2	2812.5	2062.5	1500	468.8	375	0.017	0.035	0.052	0.071	0.087	0.106	0.122	2339.4	4226.8	3468.8	0.02	53.4	0.025	3.582	2.505	2656.6	4686.7	3093.8	0.069	81	0.07	4.174	2.871	1411.6
AS168	Maldito	Zoo Duisburg	male	adult	96kHz	Contact call gradation	cohesion	calling the offspring	0.149	269.2	15207.5	5906.2	0.076	0.068	3.754	3.565	2315.6	2812.5	#NULL!	5156.2	6000	5531.2	492.2	492.2	492.2	0.018	0.037	0.055	0.074	0.092	0.112	0.13	2077.7	3782.7	3000	0.02	10.4	0.037	2.846	2.225	3568.6	6280.7	6000	0.073	100	0.068	3.582	3.054	261.7
AS169	Amana	Zoo Duisburg	female	adult	96kHz	Contact call gradation	monitoring	monitoring	0.213	142.4	29562.6	7312.5	0.04	0.086	4.777	3.852	4615.4	7031.2	7406.2	6281.2	562.5	375	281.2	281.2	281.2	0.026	0.053	0.079	0.106	0.132	0.16	0.185	4407.5	7794.4	7312.5	0.04	68	0.01	3.793	2.014	370.1	7603.7	7312.5	0.055	100	0.086	4.562	3.161	142.4
AS170	Maldito	Zoo Duisburg	male	adult	96kHz	Contact call gradation	cohesion	calling the offspring	0.116	190.3	20994.4	6750	0.045	0.054	5.296	3.495	4869.1	6562.5	7406.2	7218.8	4125	468.8	375	281.2	281.2	0.014	0.029	0.043	0.058	0.072	0.087	0.101	4530.8	7783.2	7031.2	0.019	32.7	0.021	4.064	2.496	3846.7	7783.2	6750	0.049	100	0.054	4.669	2.901	190.3
AS171	Alua	Zoo Duisburg	female	subadult	96kHz	Contact call gradation	cohesion	calling the offspring	0.163	190.7	22699.1	6375	0.048	0.089	5.319	3.241	3116.6	5250	6187.5	6562.5	5531.2	375	375	375	375	0.02	0.041	0.061	0.081	0.101	0.122	0.142	2807.3	6375.9	6187.5	0.036	48	0.02	3.797	2.286	5265.6	6843.7	6375	0.052	98.7	0.077	2.994	1.935	190.7
AS172	unknown	Cocha Cashu	unknown	adult	96kHz	Growl	threatening/warning	defending his fish	0.636	277.6	1685.2	468.8	0.097	0.163	1.561	1.488	468.8	468.8	468.8	468.8	468.8	468.8	#NULL!	562.5	562.5	0.079	0.159	0.238	0.318	0.397	0.477	0.556	277.6	777.2	468.8	0.097	99.1	0.118	1.38	1.267	277.6	709.8	468.8	0.229	100	0.163	1.302	1.294	277.6
AS173	Theo	Cocha Cashu	male	juvenile	96kHz	Growl	threatening/warning	defending his fish	0.654	190.3	3651.8	1406.2	0.427	0.431	3.362	2.992	317.2	328.1	328.1	375	328.1	375	328.1	328.1	328.1	0.081	0.163	0.244	0.327	0.407	0.49	0.571	216.1	422.3	328.1	0.039	56	0.097	1.528	1.485	229.9	454	328.1	0.217	42.9	0.269	1.756	1.547	247.8
AS174	unknown	Cocha Cashu	unknown	unknown	96kHz	Growl	threatening/warning	defending his fish	1.143	182.4	1768.4	375	0.769	0.377	3.124	2.602	468.8	468.8	468.8	375	375	375	375	375	375	0.143	0.286	0.429	0.572	0.715	0.857	1.001	182.4	660.2	468.8	0.028	78.9	0.151	1.777	1.548	182.4	553.1	375	0.423	100	0.377	1.219	1.176	182.4
AS175	unknown	Cocha Cashu	unknown	adult	96kHz	Growl	threatening/warning	defending his fish	0.914	185	5259.8	1031.2	0.056	0.064	2.867	2.787	281.2	281.2	281.2	281.2	281.2	281.2	281.2	281.2	281.2	0.114	0.229	0.343	0.457	0.572	0.686	0.801	189.2	375.7	281.2	0.076	100	0.064	1.316	1.341	170	375.7	281.2	0.247	47.1	0.23	1.471	1.617	200.4
AS176	unknown	Cocha Salvador	unknown	unknown	96kHz	Growl	threatening/warning	defending his fish	2.446	182.2	4972.2	468.8	1.004	1.052	2.759	2.419	375	375	375	375	375	375	375	375	375	0.305	0.611	0.916	1.223	1.527	1.834	2.138	182.2	563	468.8	0.159	49.4	0.376	1.559	1.484	182.2	563	468.8	1.008	100	1.052	1.433	1.407	182.2
AS177	Ziggy	Cocha Salvador	female	adult	96kHz	Growl	threatening/warning	defending his fish	1.499	96.7	6190.7	1125	0.885	1.25	4.368	3.581	234.4	234.4	234.4	281.2	234.4	234.4	234.4	234.4	281.2	0.187	0.375	0.562	0.75	0.937	1.124	1.312	137.4	332.2	234.4	0.236	71.9	0.151	1.571	1.475	137.4	372.9	281.2	0.581	88.5	0.585	1.427	1.276	137.4
AS178	Ziggy	Cocha Salvador	female	adult	48kHz	Growl	threatening/warning	defending his fish	4.914	91.2	4592.5	3046.9	4.525	4.706	5.591	4.983	171.7	187.5	187.5	187.5	187.5	187.5	187.5	187.5	210.9	0.614	1.229	1.843	2.457	3.072	3.686	4.301	141.6	234.8	187.5	0.557	99	0.561	1.466	1.386	141.6	234.8	187.5	1.76	87.8	2.107	1.336	1.303	141.6
AS179	unknown	Cocha Salvador	unknown	unknown	96kHz	Growl	threatening/warning	defending his fish	1.894	95.2	7233.6	1218.8	1.248	1.202	5.128	3.776	280.3	234.4	234.4	281.2	281.2	328.1	281.2	234.4	234.4	0.237	0.474	0.711	0.947	1.421	1.421	1.658	140.2	328	234.4	0.236	24.7	0.474	1.191	1.092	192	361.7	281.2	0.8	62	0.762	1.465	1.278	179.4
AS180	Mantis	Cocha Sandoval	unknwon	adult	96kHz	Growl	threatening/warning	defending his fish	0.529	188.8	2260.1	562.5	0.131	0.135	2.086	1.944	328.1	328.1	328.1	281.2	281.2	281.2	281.2	281.2	234.4	0.066	0.132	0.198	0.264	0.33	0.397	0.462	203.2	420.5	281.2	0.128	95.1	0.13	1.699	1.392	176.6	374.3	281.2	0.135	100	0.135	1.404	1.351	176.6
AS181	Maldondado	Cocha Sandoval	male	adult	96kHz	Growl	threatening/warning	defending his fish	0.832	100.9	4239.3	562.5	0.509	0.691	2.028	1.861	281.2	281.2	281.2	281.2	281.2	281.2	281.2	281.2	234.4	0.104	0.208	0.312	0.416	0.52	0.624	0.728	187.8	375.7	281.2	0.187	16.2	0.154	1.297	1.278	162.6	375.7	281.2	0.38	55.1	0.379	1.268	1.259	161.2
AS182	Maldonado	Cocha Sandoval	male	adult	96kHz	Growl	threatening/warning	defending his fish	0.908	174.5	4115.8	1406.2	0.765	0.835	4.255	3.674	187.5	187.5	187.5	199.2	199.2	200.8	200.8	200.8	281.2	0.113	0.227	0.34	0.454	0.567	0.681	0.794	174.5	211.7	200.9	0.065	83.4	0.071	1.542	1.325	174.5	211.7	200.9	0.279	88.1	0.286	1.685	1.507	183.2
AS183	Madelaine	Cocha Sandoval	female	adult	96kHz	Growl	threatening/warning	defending his fish	2.315	103.7	5495.3	468.8	1.368	1.374	4.007	3.349	187.5	187.5	187.5	234.4	234.4	234.4	234.4	234.4	234.4	0.289	0.579	0.868	1.158	1.447	1.736	2.026	120.5	288.8	187.5	0.485	28.9	0.528	1.298	1.331	120.5	300	234.4	0.968	48	1.132	1.274	1.255	277.6
AS184	unknown	Cocha Tres Chimbadas	unknown	unknown	96khz	Growl	threatening/warning	defending his fish	0.546	91.2	7811.2	1312.5	0.287	0.289	3.439	3.176	285.5	281.2	281.2	281.2	281.2	375	375	281.2	375	0.068	0.137	0.205	0.273	0.342	0.41	0.478	91.2	452	281.2	0.125	36.3	0.121	1.287	1.21	145.5	469.9	375	0.252	94.4	0.27	1.286	1.273	145.5
AS185	unknown	Cocha Tres Chimbadas	unknown	unknown	96kHz	Growl	threatening/warning	defending his fish	1.613	100.9	3381.3	1312.5	1.048	1.055	3.504	2.836	274.6	281.2	234.4	234.4	281.2	281.2	281.2	281.2	281.2	0.201	0.403	0.604	0.807	1.008	1.21	1.411	140.7	329.1	281.2	0.213	64.7	0.165	1.471	1.341	140.7	329.1	234.4	0.507	51.4	0.527	1.441	1.408	186.3
AS186	unknown	Cocha Tres Chimbadas	unknown	unknown	96kHz	Growl	threatening/warning	defending his fish	0.705	89.7	3269.2	562.5	0.607	0.607	1.35	1.408	281.2	281.2	281.2	281.2	281.2	281.2	281.2	281.2	281.2	0.088	0.176	0.264	0.352	0.44	0.528	0.616	180.4	388.6	281.2	0.172	55.8	0.154	1.276	1.243	182.4	388.6	281.2	0.22	61.4	0.219	1.266	1.256	183.4
AS187	unknown	Cocha Tres Chimbadas	unknown	unknown	96kHz	Growl	threatening/warning	defending his fish	1.584	97	6463.1	562.5	0.489	0.274	1.775	1.561	328.1	328.1	328.1	328.1	281.2	281.2	281.2	281.2	328.1	0.198	0.396	0.594	0.792	0.99	1.188	1.386	189.2	419.1	328.1	0.257	100	0.274	1.277	1.229	189.2	419.1	281.2	0.493	97.4	0.492	1.271	1.248	190.6
AS188	unknown	Cocococha	unknown	unknown	96kHz	Growl	playing	playing	0.912	82.7	1418.4	375	0.525	0.535	1.802	1.771	220.8	234.4	234.4	234.4	234.4	234.4	187.5	187.5	187.5	0.114	0.228	0.342	0.456	0.57	0.684	0.798	143	302.8	234.4	0.191	49.5	0.194	1.187	1.175	140.2	302.8	234.4	0.325	67.4	0.409	1.459	1.441	136
AS189	unknown	Cocococha	unknown	unknown	96kHz	Growl	playing	playing	1.449	58.9	4693.5	375	1.195	1.196	1.851	1.975	234.4	234.4	234.4	234.4	234.4	234.4	234.4	234.4	234.4	0.181	0.362	0.543	0.725	0.902	1.087	1.267	131.8	325.1	234.4	0.287	80.4	0.303	1.4	1.32	131.8	325.1	234.4	0.391	84.9	0.388	1.364	1.375	131.8
AS190	unknown	Cocococha	unknown	unknown	96kHz	Growl	threatening/warning	defending his fish	1.876	95.2	4877.1	468.8	0.816	0.748	1.855	1.811	234.4	234.4	234.4	234.4	234.4	234.4	234.4	234.4	234.4	0.234	0.469	0.703	0.938	1.172	1.407	1.641	138.8	330.1	234.4	0.463	94	0.468	1.314	1.268	138.8	330.1	234.4	0.82	100	0.748	1.324	1.3	138.8
AS191	unknown	Cocococha	unknown	unknown	96kHz	Growl	threatening/warning	defending his fish	1.154	102.9	5519.4	562.5	0.936	0.061	3.481	2.962	281.1	281.1	281.1	281.1	281.1	281.1	281.1	281.1	281.1	0.144	0.288	0.432	0.577	0.72	0.865	1.008	186.3	384.6	281.2	0.212	100	0.061	1.386	1.314	186.3	376.7	281.2	0.576	63.2	0.422	1.353	1.329	186.3
AS192	Beni	Tierpark Hagenbeck	female	adult	48khz	Growl	threatening/warning	threatening/warning	1.235	94.6	6097.6	3000	0.104	0.093	5.278	3.128	218.3	281.2	234.4	234.4	234.4	234.4	234.4	187.5	187.5	0.154	0.309	0.463	0.618	0.772	0.926	1.081	141.8	374.1	281.2	0.069	100	0.093	1.404	1.268	141.8	326.8	234.4	0.309	33.7	0.319	1.376	1.264	94.6
AS193	Maku	Tierpark Hagenbeck	male	adult	48khz	Growl	threatening/warning	threatening/warning	2.879	50.3	10234.2	515.6	1.709	0.494	5.025	2.764	193.3	234.4	234.4	234.4	234.4	281.2	187.5	187.5	187.5	0.36	0.72	1.08	1.44	1.8	2.16	2.52	93.7	418.7	328.1	0.451	100	0.494	1.651	1.285	93.7	376	281.2	0.771	90.8	0.776	2.016	1.097	141.1
AS194	Maku	Tierpark Hagenbeck	male	adult	48khz	Growl	threatening/warning	threatening/warning	3.187	87.6	5073.2	468.8	0.051	1.587	4.158	2.996	234.7	234.4	421.9	187.5	281.2	234.4	234.4	234.4	187.5	0.398	0.797	1.195	1.594	1.992	2.39	2.789	87.6	327.6	234.4	0.096	89.2	0.055	1.352	1.368	87.6	353.7	234.4	1.533	100	1.587	1.537	1.545	140.2
AS195	Beni	Tierpark Hagenbeck	female	adult	96khz	Growl	threatening/warning	threatening/warning	0.943	182.2	7593.4	468.8	0.276	0.306	4.581	2.937	378.7	375	468.8	468.8	375	375	375	375	375	0.118	0.236	0.354	0.471	0.59	0.707	0.826	182.2	600	375	0.071	39.2	0.205	1.556	1.473	284.6	600	468.8	0.28	100	0.306	1.28	1.238	224
AS196	Gordito	Zoo Dortmund	male	adult	48kHz	Growl	playing	playing	1.148	115	4828.8	421.9	1.059	0.863	3.677	3.115	221.5	234.4	234.4	234.4	234.4	234.4	234.4	234.4	234.4	0.143	0.287	0.43	0.574	0.717	0.861	1.004	115	330	234.4	0.269	82.1	0.279	1.385	1.371	115	330	234.4	0.288	75.3	0.39	1.347	1.333	115
AS197	Iny	Zoo Dortmund	female	adult	96kHz	Growl	threatening/warning	threatening/warning	1.485	116.2	5909.9	468.8	0.915	0.922	3.525	2.902	278.3	281.2	281.2	281.2	281.2	281.2	281.2	281.2	281.2	0.185	0.371	0.556	0.742	0.927	1.114	1.299	116.2	373.6	281.2	0.365	41	0.371	0.935	0.918	116.2	373.6	281.2	0.471	55.6	0.733	0.939	0.936	116.2
AS198	Iny	Zoo Dortmund	female	adult	96kHz	Growl	threatening/warning	threatening/warning	1.602	93.2	5766.2	468.8	0.325	1.441	3.357	2.818	235	234.4	234.4	234.4	234.4	234.4	234.4	234.4	234.4	0.2	0.401	0.601	0.801	1.002	1.202	1.402	180.4	327.1	234.4	0.325	71.8	0.343	1.249	1.21	180.4	327.1	234.4	0.413	62.2	0.488	1.259	1.236	180.4
AS199	Norbert	Zoo Duisburg	male	juvenile	96kHz	Growl	playing	playing	3.547	111	23147.7	3000	2.979	2.989	4.135	3.238	234.4	234.4	234.4	234.4	234.4	281.2	281.2	234.4	234.4	0.443	0.887	1.33	1.774	2.217	2.66	3.104	165.6	339	234.4	0.864	37.1	0.876	1.653	1.432	142.8	339	234.4	1.321	40.5	0.921	1.252	1.295	164.6
AS200	Norbert	Zoo Duisburg	male	juvenile	96kHz	Growl	threatening/warning	defending his fish	0.607	99.1	9745.8	1125	0.129	0.067	4.276	3.541	281.2	281.2	281.2	281.2	234.4	234.4	234.4	234.4	234.4	0.076	0.152	0.228	0.303	0.38	0.455	0.532	190.7	375	281.2	0.088	100	0.067	1.324	1.318	180.8	375	281.2	0.173	90.2	0.177	1.463	1.385	143
AS201	unknown	Cocha Cashu	male	adult	96kHz	Hah!	threatening/warning	against humans	0.233	100.9	14274.3	1687.5	0.127	0.103	4.478	3.696	#NULL!	#NULL!	#NULL!	#NULL!	#NULL!	#NULL!	#NULL!	#NULL!	#NULL!	0.029	0.058	0.087	0.116	0.145	0.175	0.203	#NULL!	#NULL!	#NULL!	0.029	43.8	0.054	3.993	3.139	#NULL!	#NULL!	#NULL!	0.112	100	0.103	4.428	4.043	#NULL!
AS202	unknown	Cocha Cashu	male	adult	96kHz	Hah!	threatening/warning	against humans	0.292	190.7	14718.4	1593.8	0.197	0.192	5.158	4.399	#NULL!	#NULL!	#NULL!	#NULL!	#NULL!	#NULL!	#NULL!	#NULL!	#NULL!	0.036	0.073	0.109	0.146	0.182	0.219	0.255	#NULL!	#NULL!	#NULL!	0.043	40.8	0.071	4.802	4.194	#NULL!	#NULL!	#NULL!	0.087	56.8	0.085	5.439	4.898	#NULL!
AS203	unknown	Cocha Cashu	male	adult	96kHz	Hah!	threatening/warning	against humans	0.193	190.7	15072.9	1593.8	0.147	0.106	5.735	4.502	#NULL!	#NULL!	#NULL!	#NULL!	#NULL!	#NULL!	#NULL!	#NULL!	#NULL!	0.024	0.048	0.072	0.097	0.12	0.145	0.168	#NULL!	#NULL!	#NULL!	0.044	44.3	0.047	5.537	4.15	#NULL!	#NULL!	#NULL!	0.085	99	0.084	5.739	5.123	#NULL!
AS204	Frita	Cocha Cashu	male	adult	96kHz	Hah!	threatening/warning	against humans	0.139	111	13798.5	3000	0.039	0.033	5.649	4.728	#NULL!	#NULL!	#NULL!	#NULL!	#NULL!	#NULL!	#NULL!	#NULL!	#NULL!	0.017	0.035	0.052	0.07	0.087	0.104	0.121	#NULL!	#NULL!	#NULL!	0.028	100	0.033	5.541	4.36	#NULL!	#NULL!	#NULL!	0.043	75.7	0.044	5.598	5.063	#NULL!
AS205	unknown	Cocha Salvador	unknown	unknown	96kHz	Hah!	submission	submission	0.114	190.3	17809.3	1781.2	0.043	0.041	4.923	4.312	#NULL!	#NULL!	#NULL!	#NULL!	#NULL!	#NULL!	#NULL!	#NULL!	#NULL!	0.014	0.029	0.043	0.057	0.072	0.086	0.101	#NULL!	#NULL!	#NULL!	0.024	24.8	0.027	5.512	4.404	#NULL!	#NULL!	#NULL!	0.047	100	0.041	4.779	4.56	#NULL!
AS206	Diente	Cocha Salvador	female	subadult	96kHz	Hah!	submission	submission	0.183	91.2	15178.3	375	0.117	0.078	4.754	4.054	#NULL!	#NULL!	#NULL!	#NULL!	#NULL!	#NULL!	#NULL!	#NULL!	#NULL!	0.023	0.046	0.069	0.092	0.115	0.137	0.161	#NULL!	#NULL!	#NULL!	0.032	29.5	0.042	4.713	3.54	#NULL!	#NULL!	#NULL!	0.077	100	0.078	4.992	4.641	#NULL!
AS207	Maldonado	Cocha Sandoval	male	adult	96kHz	Hah!	threatening/warning	against humans	0.291	190.7	10979.4	1031.2	0.081	0.084	4.756	3.609	#NULL!	#NULL!	#NULL!	#NULL!	#NULL!	#NULL!	#NULL!	#NULL!	#NULL!	0.036	0.073	0.109	0.146	0.182	0.218	0.255	#NULL!	#NULL!	#NULL!	0.065	46.9	0.071	4.933	3.332	#NULL!	#NULL!	#NULL!	0.085	100	0.084	4.431	3.876	#NULL!
AS208	unknown	Cocococha	unknown	juvenile	96kHz	Hah!	submission	submission	0.227	123.4	12275.9	1500	0.097	0.106	4.454	3.86	281.2	281.2	281.2	281.2	281.2	375	375	#NULL!	#NULL!	0.028	0.057	0.085	0.114	0.142	0.17	0.199	123.4	471	281.2	0.049	27.8	0.035	1.596	1.299	123.4	471	281.2	0.108	100	0.106	1.67	1.339	215.9
AS209	unknown	Cocococha	unknown	juvenile	96kHz	Hah!	submission	submission	0.192	339.4	12471	1593.8	0.072	0.063	5.171	4.179	#NULL!	#NULL!	#NULL!	#NULL!	#NULL!	#NULL!	#NULL!	#NULL!	#NULL!	0.024	0.048	0.072	0.096	0.12	0.144	0.168	#NULL!	#NULL!	#NULL!	0.036	97.3	0.031	4.257	3.379	#NULL!	#NULL!	#NULL!	0.076	100	0.063	4.87	4.122	#NULL!
AS210	unknown	Cocococha	unknown	juvenile	96kHz	Hah!	submission	submission	0.171	370.1	10216.8	843.8	0.047	0.051	4.448	3.899	#NULL!	#NULL!	#NULL!	#NULL!	#NULL!	#NULL!	#NULL!	#NULL!	#NULL!	0.021	0.043	0.064	0.085	0.107	0.128	0.15	#NULL!	#NULL!	#NULL!	0.037	77.8	0.041	4.252	3.376	#NULL!	#NULL!	#NULL!	0.051	100	0.051	4.161	3.709	#NULL!
AS211	unknown	Cocococha	unknown	juvenile	96kHz	Hah!	submission	submission	0.173	179.4	10609.3	1781.2	0.056	0.037	4.926	4.324	#NULL!	#NULL!	#NULL!	#NULL!	#NULL!	#NULL!	#NULL!	#NULL!	#NULL!	0.021	0.043	0.064	0.086	0.107	0.13	0.152	#NULL!	#NULL!	#NULL!	0.033	100	0.037	4.716	3.681	#NULL!	#NULL!	#NULL!	0.06	93.2	0.059	4.793	4.453	#NULL!
AS212	Blanka	Tierpark Hagenbeck	female	juvenile	96khz	Hah!	submission	submission	0.114	292.7	18731.7	1968.8	0.059	0.061	5.051	3.891	468.8	468.8	468.8	468.8	468.8	468.8	468.8	468.8	468.8	0.014	0.029	0.043	0.057	0.072	0.086	0.1	292.7	692.5	468.8	0.024	16.1	0.027	1.474	1.348	292.7	692.5	468.8	0.055	68.2	0.053	1.485	1.382	292.7
AS213	Blanka	Tierpark Hagenbeck	female	juvenile	96khz	Hah!	submission	submission	0.099	302.8	20097.6	1968.8	0.035	0.028	4.686	3.665	328.1	328.1	328.1	328.1	328.1	328.1	328.1	328.1	328.1	0.012	0.025	0.037	0.05	0.062	0.075	0.087	233.9	423.2	375	0.013	62.3	0.023	1.468	1.311	233.9	423.2	328.1	0.047	100	0.028	1.566	1.55	233.9
AS214	Iny	Zoo Dortmund	female	adult	96kHz	Hah!	threatening/warning	against humans	0.253	192.3	14731.7	1593.8	0.132	0.151	3.928	3.515	#NULL!	#NULL!	#NULL!	#NULL!	#NULL!	#NULL!	#NULL!	#NULL!	#NULL!	0.031	0.063	0.094	0.126	0.157	0.19	0.22	#NULL!	#NULL!	#NULL!	0.053	34.2	0.062	3.944	3.509	#NULL!	#NULL!	#NULL!	0.097	84.7	0.099	3.925	3.577	#NULL!
AS215	Iny	Zoo Dortmund	female	adult	96kHz	Hah!	threatening/warning	against humans	0.27	98.1	14846.8	1593.8	0.171	0.169	4.653	3.886	#NULL!	#NULL!	#NULL!	#NULL!	#NULL!	#NULL!	#NULL!	#NULL!	#NULL!	0.034	0.068	0.102	0.135	0.169	0.203	0.237	#NULL!	#NULL!	#NULL!	0.055	38	0.06	3.833	3.476	#NULL!	#NULL!	#NULL!	0.12	71.5	0.121	4.966	4.239	#NULL!
AS216	Norbert	Zoo Duisburg	male	juvenile	96kHz	Hah!	playing	playing	0.163	99.1	22968.2	468.8	0.104	0.106	4.246	3.824	#NULL!	#NULL!	#NULL!	#NULL!	#NULL!	#NULL!	#NULL!	#NULL!	#NULL!	0.02	0.041	0.061	0.082	0.102	0.123	0.143	#NULL!	#NULL!	#NULL!	0.021	14.2	0.024	3.756	2.693	#NULL!	#NULL!	#NULL!	0.069	33.2	0.074	4.9	4.197	#NULL!
AS217	Norbert	Zoo Duisburg	male	juvenile	96kHz	Hah!	playing	playing	0.155	95.2	24852.3	468.8	0.099	0.087	4.117	3.383	#NULL!	#NULL!	#NULL!	#NULL!	#NULL!	#NULL!	#NULL!	#NULL!	#NULL!	0.019	0.039	0.058	0.077	0.097	0.116	0.136	#NULL!	#NULL!	#NULL!	0.029	41.4	0.035	3.621	3.214	#NULL!	#NULL!	#NULL!	0.073	92.9	0.074	4.305	3.994	#NULL!
AS218	unknown	Cocha Cashu	unknown	unknown	96kHz	Hum	coordination	fishing together	0.225	107.1	1401.9	468.8	0.129	0.14	2.506	2.253	234.4	234.4	234.4	234.4	234.4	234.4	234.4	234.4	234.4	0.028	0.056	0.084	0.112	0.14	0.169	0.196	144.4	318.2	234.4	0.027	61.2	0.049	1.366	1.175	138.8	283.2	234.4	0.093	78.6	0.088	1.399	1.327	138.8
AS219	unknown	Cocha Cashu	unknown	unknown	96kHz	Hum	coordination	swimming together	0.47	89.7	5440.1	562.5	0.08	0.276	2.495	2.297	281.2	281.2	281.2	281.2	281.2	281.2	281.2	281.2	281.2	0.059	0.118	0.177	0.235	0.295	0.353	0.413	176.6	357.5	281.2	0.08	81.7	0.083	1.457	1.324	155.6	356	281.2	0.229	85.9	0.235	1.387	1.314	155.6
AS220	unknown	Cocha Cashu	unknown	unknown	96kHz	Hum	coordination	swimming together	0.306	165.4	2105.6	562.5	0.081	0.083	1.746	1.537	281.2	281.2	281.2	281.2	281.2	281.2	281.2	281.2	281.2	0.038	0.076	0.114	0.153	0.19	0.229	0.266	187.8	377.1	281.2	0.063	83.5	0.043	1.415	1.221	169.9	377.1	281.2	0.085	100	0.083	1.415	1.322	169.6
AS221	unknown	Cocha Cashu	unknown	unknown	96kHz	Hum	playing	playing	0.639	286	5432.2	4218.8	0.081	0.13	3.482	2.949	281.2	281.2	281.2	281.2	281.2	281.2	281.2	281.2	281.2	0.08	0.16	0.24	0.32	0.4	0.479	0.56	143	329.1	281.2	0.032	100	0.13	1.275	1.237	143	329.1	281.2	0.163	85.4	0.169	1.379	1.353	143
AS222	Firecat	Cocha Salvador	male	adult	96kHz	Hum	soothing	swimming together	1.108	107.9	5820.7	468.8	0.193	0.31	3.043	2.681	187.5	187.5	187.5	187.5	187.5	187.5	187.5	187.5	187.5	0.138	0.277	0.415	0.554	0.692	0.831	0.969	117.7	304.2	234.4	0.193	85.2	0.256	1.67	1.516	95.3	260.7	187.5	0.279	100	0.31	1.255	1.204	95.3
AS223	Malfoy	Cocha Salvador	male	subadult	96kHz	Hum	coordination	swimming together	0.333	97.1	1407.6	562.5	0.172	0.178	1.966	1.881	281.2	281.2	281.2	281.2	281.2	281.2	281.2	281.2	281.2	0.041	0.083	0.124	0.166	0.207	0.249	0.29	182.4	375.7	281.2	0.079	94.4	0.068	1.494	1.435	185.3	371.7	281.2	0.133	90.3	0.134	1.271	1.249	176.4
AS224	Malfoy	Cocha Salvador	male	subadult	96kHz	Hum	coordination	swimming together	0.664	88.1	2069.8	562.5	0.141	0.144	1.682	1.625	281.2	281.2	281.2	281.2	281.2	281.2	281.2	281.2	281.2	0.083	0.166	0.249	0.332	0.415	0.498	0.581	186.3	376.7	281.2	0.141	100	0.144	1.42	1.313	186.3	376.7	281.2	0.315	93	0.316	1.416	1.376	176.4
AS225	Ziggy	Cocha Salvador	female	adult	96kHz	Hum	coordination	swimming together	1.069	95.3	2043.9	375	0.88	0.415	2.433	1.988	187.5	187.5	187.5	187.5	187.5	187.5	187.5	187.5	187.5	0.133	0.267	0.4	0.535	0.667	0.802	0.934	93.9	221.5	187.5	0.196	76.6	0.198	0.72	0.773	93.9	234.2	187.5	0.375	100	0.415	0.689	0.752	93.9
AS226	unknown	Cocha Sandoval	unknown	unknown	96kHz	Hum	soothing	swimming together	0.252	95.3	2582.5	468.8	0.085	0.089	3.502	2.873	187.5	187.5	187.5	187.5	187.5	187.5	187.5	187.5	140.6	0.031	0.063	0.094	0.126	0.157	0.189	0.22	127.8	235.4	187.5	0.052	62.4	0.049	1.474	1.177	118.4	242.3	187.5	0.089	100	0.089	1.453	1.339	126.4
AS227	unknown	Cocha Sandoval	unknown	unknown	96kHz	Hum	coordination	change of direction	0.417	148.7	6772.4	468.8	0.345	0.348	2.21	2.218	234.4	234.4	234.4	234.4	234.4	234.4	234.4	234.4	234.4	0.052	0.104	0.156	0.208	0.26	0.313	0.364	123.8	329.1	234.4	0.049	81.9	0.051	1.35	1.292	115	350.9	234.4	0.208	72.3	0.206	1.332	1.33	93.2
AS228	unknown	Cocha Sandoval	unknown	unknown	96kHz	Hum	coordination	swimming together	0.602	95.2	8000	468.8	0.057	0.15	4.217	3.842	187.5	187.5	187.5	187.5	187.5	187.5	187.5	187.5	187.5	0.075	0.151	0.226	0.301	0.377	0.452	0.528	141.1	204.7	156.3	0.057	100	0.15	0.989	0.886	136.9	204.2	156.3	0.247	83.2	0.239	0.99	0.932	141.1
AS229	Mantis	Cocha Sandoval	unknown	adult	96kHz	Hum	soothing	swimming together	0.177	87.2	1411.6	468.8	0.095	0.098	2.512	2.246	140.6	140.6	140.6	140.6	140.6	140.6	140.6	140.6	140.6	0.022	0.044	0.066	0.089	0.11	0.133	0.154	103.6	175	140.6	0.019	30.1	0.014	0	0	103.7	200	187.5	0.056	73.1	0.055	0.929	0.713	103.7
AS230	unknown	Cocha Tres Chimbadas	unknown	unknown	96kHz	Hum	cohesion	answering call	0.357	91.2	5820.7	562.5	0.135	0.185	3.293	3.03	281.2	281.2	281.2	281.2	281.2	281.2	281.2	281.2	281.2	0.044	0.089	0.133	0.178	0.222	0.268	0.311	91.2	378.5	281.2	0.075	56.6	0.087	1.418	1.374	91.2	381.3	281.2	0.165	84.3	0.174	1.371	1.308	91.2
AS231	unknown	Cocha Tres Chimbadas	unknown	unknown	96kHz	Hum	soothing	swimming together	0.385	190	3471	562.5	0.149	0.244	2.809	2.247	281.2	281.2	281.2	281.2	281.2	281.2	281.2	281.2	281.2	0.048	0.096	0.144	0.192	0.24	0.289	0.336	193.3	355.8	281.2	0.073	44.2	0.076	1.254	1.186	193.3	355.8	281.2	0.153	77.7	0.155	1.335	1.258	193.3
AS232	unknown	Cocha Tres Chimbadas	unknown	unknown	96kHz	Hum	soothing	swimming together	0.196	202.2	4599.5	468.8	0.073	0.151	2.744	2.489	468.8	468.8	468.8	468.8	468.8	468.8	468.8	468.8	468.8	0.024	0.049	0.073	0.098	0.122	0.147	0.171	202.2	757.3	468.8	0.043	97.2	0.044	1.733	1.501	202.2	757.3	468.8	0.077	94	0.073	1.414	1.392	202.2
AS233	unknown	Cocha Tres Chimbadas	unknown	unknown	96kHz	Hum	soothing	swimming together	0.284	188.6	4448.5	562.5	0.053	0.046	2.796	2.274	281.2	281.2	234.4	234.4	234.4	234.4	234.4	234.4	234.4	0.035	0.071	0.106	0.142	0.177	0.213	0.248	154.6	374.7	281.2	0.053	100	0.046	1.496	1.352	141.7	281.5	281.2	0.081	70.3	0.075	1.257	1.137	141.7
AS234	unknown	Cocococha	unknown	unknown	96kHz	Hum	soothing	swimming together	0.263	103.1	2004.8	562.5	0.053	0.124	1.714	1.629	281.5	281.2	281.2	281.2	281.2	281.2	281.2	281.2	281.2	0.033	0.066	0.099	0.132	0.165	0.198	0.231	184.4	418.3	281.2	0.053	87.6	0.056	1.379	1.285	186.3	378.6	281.2	0.099	100	0.124	1.451	1.397	186.3
AS235	unknown	Cocococha	unknown	unknown	96kHz	Hum	playing	playing	0.333	92.5	2371.1	562.5	0.091	0.095	2.118	1.999	281.2	281.2	281.2	281.2	281.2	281.2	281.2	281.2	281.2	0.041	0.083	0.124	0.166	0.207	0.25	0.29	92.5	375.7	281.2	0.079	81.1	0.08	1.314	1.202	92.5	375.7	281.2	0.093	100	0.095	1.27	1.254	92.5
AS236	unknown	Cocococha	unknown	unknown	96kHz	Hum	soothing	swimming together	0.885	91.2	3552.7	375	0.117	0.11	3.107	2.664	327.1	375	281.2	281.2	281.2	281.2	281.2	281.2	281.2	0.11	0.221	0.331	0.442	0.552	0.664	0.774	91.2	563	375	0.117	100	0.11	1.688	1.589	91.2	471.8	281.2	0.225	34.1	0.231	1.456	1.445	91.2
AS237	unknown	Cocococha	unknown	unknown	96kHz	Hum	soothing	swimming together	0.695	95.3	3201.9	562.5	0.168	0.164	2.577	2.317	281.2	281.2	281.2	281.2	281.2	281.2	281.2	281.2	281.2	0.087	0.174	0.261	0.347	0.435	0.521	0.609	95.3	438.1	281.2	0.128	100	0.164	1.354	1.219	95.3	376.7	281.2	0.267	92.8	0.183	1.285	1.265	95.3
AS238	Beni	Tierpark Hagenbeck	female	adult	96khz	Hum	soothing	monitoring	0.464	96.6	12097.6	421.9	0.339	0.381	3.008	2.866	187.3	187.5	187.5	187.5	187.5	187.5	187.5	187.5	187.5	0.058	0.116	0.174	0.232	0.29	0.348	0.406	96.6	284	187.5	0.064	47.7	0.115	1.418	1.251	96.6	284	187.5	0.229	72.4	0.228	1.298	1.295	96.6
AS239	Beni	Tierpark Hagenbeck	female	adult	96khz	Hum	cohesion	calling the offspring	0.623	190.7	1316.4	375	0.595	0.598	2.053	1.799	300	281.2	375	375	375	375	375	375	375	0.078	0.156	0.234	0.312	0.39	0.468	0.546	190.7	431.8	375	0.152	68.9	0.125	0.782	0.601	190.7	461.2	375	0.159	65.7	0.203	0.885	0.88	190.7
AS240	Iny	Zoo Dortmund	female	adult	96kHz	Hum	coordination	moving together	0.298	75.3	6198.2	468.8	0.167	0.009	2.563	2.343	234.4	234.4	234.4	234.4	234.4	234.4	234.4	234.4	234.4	0.037	0.074	0.111	0.149	0.185	0.223	0.259	140.8	323.2	234.4	0.019	100	0.009	1.318	1.203	140.8	323.2	234.4	0.103	88.1	0.11	1.301	1.269	140.8
AS241	Iny	Zoo Dortmund	female	adult	96kHz	Hum	cohesion	calling the offspring	1.093	93.2	4841.5	468.8	0.351	0.342	1.713	1.953	234.4	234.4	234.4	234.4	234.4	234.4	234.4	234.4	234.4	0.137	0.273	0.41	0.547	0.683	0.82	0.956	153.7	330.1	234.4	0.256	88.8	0.261	1.306	1.367	153.7	330.1	234.4	0.355	100	0.342	1.281	1.284	153.7
AS242	Gordito	Zoo Dortmund	male	adult	96kHz	Hum	cohesion	calling the offspring	0.358	92.5	1780.3	562.5	0.228	0.173	2.525	2.256	187.5	187.5	187.5	187.5	187.5	187.5	187.5	187.5	187.5	0.045	0.09	0.139	0.179	0.224	0.269	0.314	94.7	241.1	187.5	0.055	73.3	0.061	1.25	1.022	94.7	241.1	234.4	0.136	100	0.173	1.321	1.236	94.7
AS243	Gordito	Zoo Dortmund	male	adult	96kHz	Hum	playing	playing	0.38	190.7	16576.6	375	0.057	0.113	2.829	2.373	375	375	375	375	375	375	375	375	375	0.048	0.095	0.143	0.19	0.238	0.285	0.333	190.7	578.9	375	0.057	97.4	0.062	1.319	1.378	190.7	578.9	375	0.107	100	0.113	1.686	1.558	190.7
AS244	Maldito	Zoo Duisburg	male	adult	96kHz	Hum	coordination	moving together	0.974	89.7	13009.3	468.8	0.213	0.217	3.878	2.952	234.4	234.4	234.4	234.4	234.4	218.7	218.7	218.7	218.7	0.122	0.244	0.366	0.487	0.61	0.73	0.854	140.2	293	234.4	0.213	100	0.217	1.488	1.103	140.2	281.8	234.4	0.26	74.6	0.256	1.434	1.276	157
AS245	Amana	Zoo Duisburg	female	adult	96kHz	Hum	scentmarking	scentmarking	0.691	91.2	8343.9	468.8	0.457	0.377	2.463	2.413	234.4	234.4	281.2	281.2	281.2	281.2	234.4	234.4	234.4	0.086	0.173	0.259	0.346	0.432	0.518	0.604	143	333.6	234.4	0.133	50	0.136	1.438	1.212	187.5	350	234.4	0.32	78.6	0.322	1.048	1.004	187.5
AS246	Amana	Zoo Duisburg	female	adult	96kHz	Hum	resting	resting	0.841	280.4	8523.4	656.2	0.492	0.054	4.775	3.54	234.4	234.4	234.4	234.4	234.4	187.5	187.5	187.5	187.5	0.105	0.21	0.315	0.421	0.526	0.631	0.736	140.2	329.1	234.4	0.104	100	0.054	1.351	1.255	140.2	282.5	234.4	0.211	82.2	0.331	1.362	1.286	140.2
AS247	Maldito	Zoo Duisburg	male	adult	96kHz	Hum	coordination	swimming together	0.909	194.3	1141.9	375	0.051	0.053	2.203	1.904	375	375	375	375	375	375	375	375	375	0.113	0.227	0.34	0.455	0.567	0.682	0.794	194.3	519.4	375	0.051	100	0.053	1.255	1.167	194.3	467.9	375	0.231	45.1	0.308	0.68	0.69	216.1
AS248	unknown	Cocha Cashu	unknown	unknown	96kHz	Hum gradation	coordination	swimming together	0.783	89.7	10990.7	1218.8	0.359	0.36	3.357	2.161	185	#NULL!	5718.8	4875	187.5	187.5	234.4	234.4	234.4	0.098	0.196	0.294	0.392	0.49	0.588	0.686	89.7	5955.1	468.8	0.059	38.9	0.055	2.097	1.994	89.7	5955.1	1218.8	0.363	100	0.36	3.545	2.367	157
AS249	unknown	Cocha Cashu	unknown	unknown	96kHz	Hum gradation	coordination	swimming together	1.653	102.4	4502.8	468.8	0.481	0.438	2.332	1.968	156.3	156.3	187.5	2625	156.3	156.3	156.3	156.3	156.3	0.206	0.413	0.619	0.826	1.032	1.24	1.445	88.5	222.4	156.3	0.408	46.8	0.411	1.777	1.519	102.4	3005.6	468.8	0.485	100	0.438	2.32	2.378	93.5
AS250	unknown	Cocha Cashu	unknown	unknown	96kHz	Hum gradation	cohesion	greeting	0.807	95.3	2439.3	562.5	0.091	0.398	3.116	2.078	148.7	328.1	#NULL!	#NULL!	375	234.4	234.4	234.4	234.4	0.101	0.202	0.303	0.404	0.505	0.605	0.706	97.1	487.7	281.2	0.091	84.2	0.097	2.024	1.935	95.3	662.2	375	0.4	100	0.398	1.672	1.643	103.1
AS251	unknown	Cocha Cashu	unknown	unknown	96kHz	Hum gradation	cohesion	calling the group	1.955	99.1	2811.2	468.8	0.309	0.312	2.338	1.763	164	164	#NULL!	156.3	156.3	156.3	156.3	156.3	156.3	0.244	0.489	0.733	0.977	1.222	1.466	1.711	126.9	383.3	156.3	0.309	100	0.312	1.757	1.414	95.6	461.3	156.3	0.593	52.7	0.573	2.271	1.949	84.6
AS252	Ziggy	Cocha Salvador	female	adult	96kHz	Hum gradation	coordination	departure	0.992	95.2	6751.4	468.8	0.097	0.102	2.326	1.973	176.6	562.5	#NULL!	187.5	187.5	187.5	187.5	187.5	187.5	0.124	0.248	0.372	0.496	0.62	0.744	0.868	95.2	762.6	468.8	0.097	100	0.102	1.788	1.506	95.2	3213.1	375	0.303	68.5	0.299	2.575	2.288	95.3
AS253	Ziggy	Cocha Salvador	female	adult	48kHz	Hum gradation	coordination	departure	1.531	91.2	7166.4	421.9	0.435	0.442	3.28	2.522	187.5	187.5	187.5	187.5	187.5	187.5	187.5	187.5	187.5	0.191	0.383	0.574	0.765	0.957	1.148	1.34	91.2	706.5	421.9	0.109	44.8	0.115	2.795	2.261	91.2	4295.3	421.9	0.443	100	0.442	3.406	2.599	91.2
AS254	Voldemort	Cocha Salvador	male	subadult	96kHz	Hum gradation	coordination	swimming together	1.231	95.2	7772	468.8	0.279	0.498	3.904	3.194	257.7	375	4218.8	#NULL!	281.2	281.2	281.2	281.2	281.2	0.154	0.308	0.462	0.615	0.77	0.923	1.078	95.2	872.3	468.8	0.279	81.7	0.284	1.912	1.826	95.2	6344.1	375	0.501	100	0.498	3.775	2.916	95.2
AS255	Voldemort	Cocha Salvador	male	subadult	96kHz	Hum gradation	coordination	swimming together	1.416	190.3	7890.5	468.8	0.299	0.304	3.525	2.936	281.2	#NULL!	281.2	281.2	281.2	281.2	281.2	281.2	281.2	0.177	0.354	0.531	0.708	0.885	1.062	1.239	190.3	5218.1	468.8	0.299	100	0.304	3.209	2.636	188.3	372.7	281.2	0.472	35.6	0.359	1.247	1.229	188.3
AS256	unknown	Cocha Sandoval	unknown	unknown	96kHz	Hum gradation	coordination	change of direction	0.888	89.7	12006.3	375	0.271	0.264	3.255	2.586	471	#NULL!	10312.5	281.2	281.2	234.4	281.2	234.4	234.4	0.111	0.222	0.333	0.444	0.555	0.666	0.777	274.8	11324.3	3281.2	0.057	46.2	0.061	4.442	2.652	89.7	10598.1	375	0.275	100	0.264	3.062	2.451	137.4
AS257	unknown	Cocha Sandoval	unknown	unknown	96kHz	Hum gradation	coordination	change of direction	0.927	170.5	15701.7	3375	0.068	0.331	5.072	2.717	372.7	4593.8	4781.2	375	281.2	187.5	187.5	187.5	187.5	0.116	0.232	0.348	0.464	0.58	0.695	0.812	170.5	5170.1	3375	0.068	61.9	0.213	4.433	1.815	170.5	5153.3	4218.8	0.299	100	0.331	4.788	2.84	115.3
AS258	unknown	Cocha Sandoval	unknown	unknown	96kHz	Hum gradation	cohesion	calling the group	1.205	120.6	6098.3	468.8	0.86	0.854	3.026	2.629	378.5	281.2	281.2	281.2	281.2	281.2	3937.5	2718.8	281.2	0.15	0.301	0.451	0.602	0.753	0.904	1.054	168.2	422	281.2	0.16	59	0.032	2.19	1.579	162.6	378.5	281.2	0.348	39	0.349	1.456	1.466	120.6
AS259	unknown	Cocha Sandoval	unknown	unknown	96kHz	Hum gradation	coordination	swimming together	0.85	95.2	10420.2	468.8	0.109	0.106	3.752	2.941	147.2	468.8	5062.5	4687.5	187.5	187.5	187.5	187.5	187.5	0.106	0.212	0.318	0.425	0.53	0.637	0.742	95.2	5293.5	468.8	0.109	100	0.106	3.511	2.73	95.2	5338.3	375	0.344	85.2	0.35	3.734	2.597	106
AS260	unknown	Cocha Tres Chimbadas	unknown	unknown	96kHz	Hum gradation	playing	playing	0.517	63.3	6106.2	468.8	0.372	0.376	2.1	2.166	199.1	281.2	843.8	#NULL!	#NULL!	#NULL!	375	281.2	187.5	0.064	0.129	0.193	0.259	0.322	0.388	0.452	63.3	1037.4	468.8	0.105	63.4	0.11	2.008	1.903	#NULL!	#NULL!	#NULL!	#NULL!	#NULL!	#NULL!	#NULL!	#NULL!	257.9
AS261	unknown	Cocha Tres Chimbadas	unknown	unknown	96kHz	Hum gradation	coordination	change of direction	0.962	168.2	5254.2	468.8	0.301	0.306	2.034	1.792	208.1	3375	4968.8	375	281.2	281.2	281.2	281.2	281.2	0.12	0.241	0.361	0.481	0.601	0.722	0.842	168.2	5254.2	468.8	0.093	82.2	0.095	1.978	1.673	168.2	5164.5	468.8	0.305	100	0.306	2.031	1.907	168.2
AS262	unknown	Cocococha	unknown	unknown	96kHz	Hum gradation	soothing	swimming together	1.358	93.2	12656.6	468.8	0.737	0.739	3.062	2.926	282.5	281.2	281.2	281.2	328.1	#NULL!	281.2	281.2	281.2	0.169	0.339	0.508	0.679	0.848	0	0	187.2	387.6	281.2	0.071	12.4	0.246	1.582	1.489	187.3	396.5	281.2	0.656	32.8	0.677	1.61	0	93.2
AS263	unknown	Cocococha	unknown	unknown	96kHz	Hum gradation	playing	playing	0.455	95.2	6841.1	468.8	0.209	0.215	2.728	2.511	176.6	187.5	187.5	328.1	#NULL!	#NULL!	#NULL!	328.1	187.5	0.057	0.114	0.171	0.227	0.285	0.341	0.399	93.5	256.5	187.5	0.109	10.6	0.075	1.442	1.097	93.9	574.7	468.8	0.213	100	0.215	2.533	1.94	#NULL!
AS264	unknown	Cocococha	unknown	unknown	96kHz	Hum gradation	playing	playing	0.64	95.2	3751	468.8	0.352	0.557	2.253	2.074	235.9	234.4	187.5	281.2	375	468.8	#NULL!	468.8	375	0.08	0.16	0.24	0.32	0.4	0.48	0.56	93.2	360.8	234.4	0.119	30.6	0.12	1.818	1.466	93.2	493.6	375	0.309	85.3	0.308	2.084	1.665	146.7
AS265	unknown	Cocococha	unknown	unknown	96kHz	Hum gradation	playing	playing	0.488	89.6	6288.6	375	0.408	0.41	2.632	2.411	170	187.5	234.4	281.2	562.5	#NULL!	#NULL!	281.2	#NULL!	0.061	0.122	0.183	0.244	0.305	0.366	0.427	95.1	283.5	187.5	0.109	20.2	0.12	1.405	1.439	89.6	753.4	375	0.227	53.1	0.231	1.939	1.607	376.7
AS266	Beni	Tierpark Hagenbeck	female	adult	48khz	Hum gradation	coordination	swimming together	1.045	92.1	15268.3	5671.9	0.051	0.071	4.273	2.111	4786.1	5015.6	187.5	187.5	187.5	187.5	187.5	187.5	187.5	0.13	0.261	0.391	0.522	0.652	0.784	0.913	92.1	5862.9	5671.9	0.051	100	0.071	4.124	2.642	140.8	244.6	187.5	0.477	16.5	0.468	1.339	1.262	140.8
AS267	Beni	Tierpark Hagenbeck	female	adult	48khz	Hum gradation	monitoring	monitoring	0.986	98.7	16727.3	5578.1	0.099	0.132	5.125	2.021	200.1	5390.6	328.1	187.5	211	187.5	187.5	211	211	0.123	0.246	0.369	0.493	0.615	0.739	0.861	138.7	5820	5578.1	0.099	100	0.132	4.975	2.936	142.2	302.9	257.8	0.259	27.8	0.26	2.013	1.542	142.2
AS268	Maku	Tierpark Hagenbeck	male	adult	48khz	Hum gradation	coordination	moving together	0.844	89.7	13317.1	375	0.12	0.28	5.645	2.999	186.4	281.2	6000	281.2	187.5	187.5	187.5	187.5	187.5	0.105	0.211	0.316	0.422	0.527	0.633	0.738	89.7	6717.5	375	0.12	65.9	0.156	4.548	2.986	89.7	6036.6	1781.2	0.283	100	0.28	5.294	3.805	89.7
AS269	Beni	Tierpark Hagenbeck	female	adult	48khz	Hum gradation	cohesion	calling the offspring	1.423	95.2	8792.8	562.5	0.763	0.942	3.142	2.222	187	187.5	187.5	187.5	281.2	#NULL!	375	375	375	0.178	0.356	0.534	0.712	0.89	1.068	1.245	95.2	371.9	187.5	0.312	10.4	0.343	0.608	0.558	95.2	355.6	281.2	0.708	80.6	0.707	0.882	0.732	95.2
AS270	Gordito	Zoo Dortmund	male	adult	48kHz	Hum gradation	cohesion	calling the group	1.473	99.1	8109.9	562.5	0.456	0.472	4.904	3.352	213.1	211	234.4	5812.5	187.5	211	211	211	211	0.184	0.368	0.552	0.736	0.92	1.105	1.288	151.6	258.3	211	0.352	31.1	0.328	1.544	1.34	99.1	6016.8	562.5	0.464	100	0.472	5.038	4.028	141.8
AS271	Gordito	Zoo Dortmund	male	adult	48kHz	Hum gradation	cohesion	calling the group	1.323	140.2	10810.8	562.5	0.584	0.6	3.43	2.586	213.5	211	211	211	6515.6	211	211	211	211	0.165	0.331	0.496	0.661	0.827	0.992	1.158	141.8	280.6	211	0.133	66.5	0.124	1.431	1.33	140.2	6772.4	562.5	0.592	100	0.6	3.488	2.313	140.2
AS272	Iny	Zoo Dortmund	female	adult	96kHz	Hum gradation	cohesion	calling the offspring	1.955	91.2	10090.1	562.5	0.153	0.157	3.15	2.586	237.9	3281.2	234.4	234.4	234.4	234.4	234.4	234.4	234.4	0.244	0.489	0.733	0.978	1.222	1.466	1.711	91.2	3850.1	562.5	0.153	100	0.157	2.996	2.431	138.8	329.1	234.4	0.501	33.5	0.496	1.884	1.748	138.8
AS273	Iny	Zoo Dortmund	female	adult	96kHz	Hum gradation	cohesion	calling the offspring	2.048	99.1	21909.9	375	0.605	0.826	4.077	3.169	240.5	250	281.2	2906.2	281.2	281.2	281.2	234.4	234.4	0.256	0.512	0.768	1.024	1.28	1.536	1.792	186.4	294.7	250	0.244	35.2	0.248	1.466	1.384	99.1	6006	375	0.609	100	0.826	4.224	3.332	186.4
AS274	Amana	Zoo Duisburg	female	adult	96kHz	Hum gradation	cohesion	calling the offspring	1.023	99.1	22385	3375	0.129	0.133	5.209	3.476	291.6	3187.5	5062.5	328.1	281.2	281.2	281.2	328.1	328.1	0.128	0.256	0.384	0.512	0.64	0.767	0.896	99.1	5433.6	3375	0.129	100	0.133	4.572	2.675	99.1	5321.5	4968.8	0.264	38.5	0.264	4.75	3.252	189.2
AS275	Amana	Zoo Duisburg	female	adult	96kHz	Hum gradation	cohesion	answering call	0.675	99.1	19626.2	6562.5	0.357	0.362	5.307	3.784	187	187	187	281.2	6750	375	218.7	218.7	218.7	0.084	0.169	0.253	0.338	0.422	0.506	0.59	126.9	271.6	187.5	0.055	7.8	0.166	1.196	0.92	99.1	6819.9	6656.2	0.337	38	0.225	4.952	3.545	99.1
AS276	Maldito	Zoo Duisburg	male	adult	96kHz	Hum gradation	coordination	swimming together	0.597	100.9	16104.7	468.8	0.1	0.151	3.419	2.262	187.5	187.5	281.2	#NULL!	187.5	187.5	187.5	187.5	187.5	0.074	0.149	0.223	0.298	0.372	0.447	0.521	111	358.8	234.4	0.1	92.6	0.102	1.674	1.487	100.9	5654.2	1031.2	0.153	100	0.151	4.446	2.419	97.1
AS277	unknown	Cocha Cashu	unknown	unknown	96kHz	Hum short	emerging	swimming together	0.401	98.1	7000	281.2	0.233	0.296	4.437	2.514	187.5	187.5	187.5	187.5	281.2	281.2	#NULL!	#NULL!	#NULL!	0.05	0.1	0.15	0.2	0.25	0.3	0.35	98.1	300	281.2	0.096	12.6	0.091	0.585	0.384	98.1	380.6	187.5	0.177	23.7	0.112	1.324	0.774	98.1
AS278	unknown	Cocha Cashu	unknown	unknown	96kHz	Hum short	emerging	swimming together	0.217	47.6	2994.4	468.8	0.125	0.129	2.911	2.417	187.5	187.5	187.5	187.5	281.2	562.5	937.5	#NULL!	#NULL!	0.027	0.054	0.081	0.108	0.135	0.162	0.189	47.6	384.1	187.5	0.027	16.1	0.029	1.432	1.321	47.6	490.7	281.2	0.103	73.6	0.103	1.808	1.47	190.7
AS279	unknown	Cocha Cashu	unknown	adult	96kHz	Hum short	emerging	swimming together	0.161	91.2	5582.8	375	0.088	0.094	3.16	2.091	187.5	187.5	187.5	187.5	281.2	562.5	750	843.8	#NULL!	0.02	0.04	0.06	0.08	0.1	0.12	0.14	91.2	440.2	187.5	0.021	26.8	0.024	1.481	1.292	91.2	440.2	187.5	0.08	46.8	0.064	1.372	1.35	91.2
AS280	Loudmouth	Cocha Salvador	male	juvenile	96kHz	Hum short	emerging	swimming together	0.2	51.5	14908.7	375	0.099	0.101	2.559	2.867	93.8	93.8	187.5	281.2	375	281.2	375	375	468.8	0.025	0.05	0.075	0.1	0.125	0.15	0.175	51.5	277.6	187.5	0.045	4.9	0.047	0.995	0.798	51.5	499.1	281.2	0.089	74.4	0.088	1.729	1.465	98.1
AS281	unknown	Cocha Salvador	unknown	unknown	96kHz	Hum short	emerging	swimming together	0.383	45.6	997.2	187.5	0.313	0.321	1.58	1.518	187.5	187.5	187.5	187.5	187.5	187.5	187.5	187.5	187.5	0.048	0.096	0.144	0.191	0.24	0.287	0.335	45.6	339	187.5	0.081	24.8	0.082	1.22	1.133	45.6	339	187.5	0.145	25.1	0.146	1.224	1.223	45.6
AS282	Ziggy	Cocha Salvador	female	adult	96kHz	Hum short	emerging	swimming together	0.414	47.6	15723.4	281.2	0.261	0.266	3.691	2.145	297.4	281.2	187.5	187.5	187.5	187.5	375	375	375	0.052	0.104	0.156	0.207	0.259	0.311	0.363	47.6	459.9	187.5	0.092	18.5	0.095	1.305	1.213	47.6	384.6	187.5	0.12	23.7	0.124	1.32	1.3	47.6
AS283	unknown	Cocha Salvador	unknown	unknown	96kHz	Hum short	emerging	swimming together	0.226	40.9	1971	468.8	0.168	0.191	2.974	1.725	126.2	187.5	187.5	187.5	187.5	187.5	375	375	#NULL!	0.028	0.056	0.084	0.113	0.141	0.169	0.197	40.9	459.8	187.5	0.049	16.3	0.054	1.379	1.246	40.9	386.9	187.5	0.071	26.1	0.073	1.29	1.254	40.9
AS284	unknown	Cocha Sandoval	unknown	unknown	96kHz	Hum short	emerging	swimming together	0.254	92.5	1976.6	562.5	0.192	0.197	3.407	1.665	187.5	187.5	187.5	187.5	187.5	187.5	375	1031.2	1406.2	0.032	0.064	0.096	0.127	0.159	0.191	0.223	92.5	288.8	187.5	0.039	12	0.021	1.304	0.849	92.5	331.1	187.5	0.112	18.2	0.127	1.254	1.251	92.5
AS285	unknown	Cocha Sandoval	unknown	unknown	96kHz	Hum short	emerging	swimming together	0.282	65.9	1304.5	187.5	0.119	0.139	2.499	1.934	187.5	187.5	187.5	187.5	187.5	187.5	187.5	187.5	187.5	0.035	0.071	0.106	0.141	0.177	0.212	0.248	65.9	342	187.5	0.065	14.8	0.037	1.433	1.139	65.9	376.7	187.5	0.123	100	0.139	1.469	1.331	276.7
AS286	Perla	Cocha Cashu	male	adult	96kHz	Isolation Call	isolated	calling the group	1.322	138.8	14448.8	1312.5	0.78	1.292	4.52	2.861	1037.4	4593.8	3750	234.4	375	843.8	375	4593.8	375	0.165	0.33	0.495	0.661	0.825	0.992	1.155	846.7	4878.5	3843.8	0.32	33.5	0.19	3.959	1.954	154.6	3863.6	1218.8	0.357	92	0.367	4.514	3.343	138.8
AS287	unknown	Cocha Cashu	unknown	adult	96kHz	Isolation Call	isolated	calling the group	1.013	103.7	8635.5	1218.8	0.399	0.936	4.585	3.093	459.8	937.5	4031.2	750	281.2	281.2	562.5	3375	234.4	0.126	0.253	0.379	0.506	0.67	0.76	0.886	280.4	4519.6	843.8	0.109	29.3	0.114	2.924	2.404	103.7	4519.6	1218.8	0.403	67	0.425	4.086	3.221	103.7
AS288	Theo	Cocha Cashu	male	juvenile	96kHz	Isolation Call	isolated	calling the group	0.827	198.3	15225.9	7406.2	0.211	0.284	5.533	3.527	325.1	6750	7406.2	6750	468.8	3750	7687.5	375	281.2	0.103	0.207	0.31	0.413	0.516	0.62	0.723	198.3	7605	7406.2	0.197	71.9	0.201	3.782	2.538	198.3	7771.6	7406.2	0.215	100	0.284	4.608	2.997	198.3
AS289	Theo	Cocha Cashu	male	juvenile	96kHz	Isolation Call	isolated	calling the group	0.77	188.3	17136.4	6562.5	0.312	0.36	4.762	2.645	380.6	7125	7218.8	6656.2	468.8	375	6375	6468.8	281.2	0.096	0.192	0.288	0.385	0.48	0.578	0.672	188.3	7414.7	1312.5	0.033	57	0.036	3.229	2.127	188.3	7549.5	6562.5	0.316	100	0.36	3.884	2.074	188.3
AS290	Loudmouth	Cocha Salvador	male	juvenile	96kHz	Isolation Call	isolated	calling the group	1.153	182.4	18616.8	7218.8	0.908	0.79	5.775	2.935	930.8	9093.8	7500	281.2	468.8	375	4593.8	8437.5	468.8	0.144	0.288	0.432	0.577	0.72	0.865	1.008	560.7	9386.9	7687.5	0.272	66.5	0.275	4.111	1.842	182.4	7794.4	7500	0.289	91.7	0.508	5.37	3.52	182.4
AS291	Ziggy	Cocha Salvador	female	adult	96kHz	Isolation Call	isolated	calling the group	1.324	182.4	5523.4	468.8	0.401	0.406	3.872	2.815	291.6	3937.5	3468.8	281.2	281.2	375	375	343.7	343.7	0.165	0.331	0.496	0.662	0.827	0.993	1.158	182.4	4777.6	1406.2	0.124	51	0.13	3.878	2.256	182.4	3734.6	468.8	0.405	100	0.406	3.469	2.942	182.4
AS292	Loudmouth	Cocha Salvador	male	juvenile	48kHz	Isolation Call	isolated	calling the group	1.255	281.5	18504.7	4546.9	0.301	0.361	5.389	2.989	8646.7	8343.8	4593.8	421.9	421.9	8015.6	4312.5	421.9	421.9	0.157	0.314	0.471	0.627	0.785	0.941	1.099	4261.7	9409.3	4546.9	0.301	48.2	0.307	5.176	2.162	281.5	4867.3	1312.5	0.392	100	0.361	5.022	3.777	281.5
AS293	Mordy	Cocha Salvador	male	juvenile	96kHz	Isolation Call	isolated	calling the group	0.9	186.4	12450.4	1218.8	0.38	0.341	4.241	2.678	420.3	8437.5	7218.8	375	375	375	375	6093.8	375	0.112	0.225	0.337	0.45	0.562	0.675	0.787	186.4	9005.6	4781.2	0.068	37.3	0.072	5.4	2.42	186.4	7962.6	1218.8	0.384	100	0.341	4.063	2.831	186.4
AS294	unknown	Cocha Sandoval	unknown	unknown	96kHz	Isolation Call	isolated	calling the group	0.844	227.6	20074.8	1687.5	0.392	0.416	4.824	3.112	930.8	9562.5	10312.5	6281.2	468.8	468.8	9468.8	9937.5	750	0.105	0.211	0.316	0.422	0.527	0.633	0.738	291.6	10609.3	1406.2	0.024	42.1	0.049	4.582	2.749	291.6	10508.4	1687.5	0.396	100	0.416	4.087	3.043	227.6
AS295	Murcielago	Cocha Sandoval	unknown	juvenile	96kHz	Isolation Call	isolated	calling the group	0.95	291.3	18213.1	1218.8	0.304	0.302	4.565	3.463	467.9	7593.8	7406.2	468.8	562.5	562.5	562.5	#NULL!	5250	0.119	0.238	0.357	0.475	0.595	0.712	0.831	291.3	8287.9	5531.2	0.029	40.6	0.077	5.373	3.607	291.3	7592.5	1218.8	0.308	100	0.302	3.716	3.144	291.3
AS296	unknown	Cocha Sandoval	unknown	unknown	96kHz	Isolation Call	isolated	calling the group	1.109	281.5	15588.8	1500	0.217	0.577	5.418	3.279	468.8	468.8	3562.5	6750	562.5	312.5	343.7	562.5	375	0.138	0.277	0.415	0.554	0.692	0.831	0.969	281.5	3774.8	1500	0.217	76	0.216	3.556	2.844	372.7	6946.8	6375	0.459	93.7	0.552	4.854	1.93	280.4
AS297	unknown	Cocha Sandoval	unknown	unknown	96kHz	Isolation Call	isolated	calling the group	1.084	95.2	12561.4	1125	0.427	0.344	4.1	3.414	420.3	468.8	6187.5	281.2	281.2	468.8	375	468.8	187.5	0.135	0.271	0.406	0.542	0.677	0.813	0.948	182.4	6447.2	1593.8	0.101	60.5	0.102	4.416	3.115	95.2	6383.8	1125	0.431	100	0.344	3.627	3.233	116
AS298	unknown	Cocha Tres Chimbadas	unknown	unknown	96kHz	Isolation Call	isolated	calling the group	1.194	214.9	17158.9	1125	0.123	0.311	5.391	3.765	352.9	375	562.5	#NULL!	468.8	468.8	468.8	468.8	468.8	0.149	0.299	0.448	0.597	0.746	0.896	1.045	214.9	9398.1	1125	0.123	91.7	0.293	5.832	3.384	214.9	717.7	562.5	0.337	100	0.311	1.857	1.417	289.5
AS299	unknown	Cocha Tres Chimbadas	unknown	unknown	96kHz	Isolation Call	isolated	calling the group	1.016	182.4	13877.8	3375	0.351	0.333	5.269	3.779	185	281.2	8343.8	468.8	468.8	468.8	468.8	468.8	468.8	0.127	0.254	0.381	0.508	0.635	0.762	0.889	182.4	8545.8	1218.8	0.148	96.4	0.179	5.338	3.454	301.1	8454	3375	0.355	100	0.333	5.112	3.905	301.1
AS300	unknown	Cocha Tres Chimbadas	unknown	unknown	96kHz	Isolation Call	isolated	calling the group	0.711	107.5	16130	4218.8	0.277	0.289	4.919	3.588	182.7	281.2	10031.2	281.2	#NULL!	#NULL!	#NULL!	#NULL!	#NULL!	0.089	0.178	0.267	0.356	0.445	0.533	0.623	226	10205.6	1218.8	0.097	41.5	0.109	4.513	2.984	179.4	10306.5	4218.8	0.281	100	0.289	5.374	4.098	#NULL!
AS301	unknown	Cocha Tres Chimbadas	unknown	unknown	96kHz	Isolation Call	isolated	calling the group	0.934	100.9	16867.3	6375	0.217	0.229	6.001	3.851	196.2	4031.2	#NULL!	#NULL!	#NULL!	#NULL!	#NULL!	#NULL!	#NULL!	0.117	0.234	0.351	0.467	0.585	0.701	0.819	100.9	8265.4	6375	0.217	100	0.229	5.569	2.765	#NULL!	#NULL!	#NULL!	#NULL!	84.5	0.237	5.492	4.452	#NULL!
AS302	Theo	Cocha Cashu	male	juvenile	96kHz	Scream Ascending	Begging	Begging	0.366	95.2	11069.2	1125	0.149	0.299	4.47	3.64	281.2	281.2	281.2	375	5531.2	#NULL!	4218.8	750	375	0.045	0.091	0.136	0.183	0.228	0.274	0.319	95.2	456	375	0.057	52.8	0.044	1.266	1.087	95.2	5966.4	1125	0.153	71.7	0.158	4.314	3.764	3947.7
AS303	Theo	Cocha Cashu	male	juvenile	96kHz	Scream Ascending	Begging	Stealing fish	0.479	253.8	10979.4	1781.2	0.047	0.05	4.107	2.626	468.8	468.8	468.8	468.8	3937.5	4312.5	5250	4500	375	0.06	0.12	0.18	0.239	0.3	0.359	0.42	253.8	658.2	468.8	0.113	100	0.05	1.261	1.219	253.8	4222.4	1781.2	0.179	82.7	0.203	3.048	2.765	3572
AS304	Roto	Cocha Cashu	female	adult	96kHz	Scream Ascending	Begging	Begging	0.561	190.3	11013.1	1125	0.127	0.384	4.066	2.465	375	375	468.8	468.8	562.5	5625	5343.8	3937.5	375	0.07	0.14	0.21	0.28	0.35	0.421	0.491	190.3	560.7	375	0.065	88.8	0.139	1.286	1.203	201.9	729	375	0.141	87.5	0.141	1.48	1.317	286
AS305	Roto	Cocha Cashu	female	Adult	96kHz	Scream Ascending	Begging	Begging	2.382	204.2	15305.2	4687.5	2.104	2.244	5.39	3.484	471	375	468.8	2625	375	375	468.8	4968.8	375	0.297	0.595	0.892	1.191	1.487	1.786	2.082	204.2	700.9	468.8	0.483	55.2	0.406	1.99	1.39	204.2	3000	1687.5	0.947	55.4	0.645	4.015	2.713	204.2
AS306	unknown	Cocha Salvador	unknown	juvenile	96kHz	Scream Ascending	Begging	Stealing fish	0.439	186.4	9386.9	750	0.169	0.187	2.791	2.224	375	375	375	375	375	2625	8437.5	9093.8	4125	0.055	0.11	0.165	0.219	0.275	0.329	0.385	186.4	557.9	375	0.007	51.9	0.057	1.315	1.199	186.4	560.7	468.8	0.219	100	0.187	1.269	1.21	213.1
AS307	unknown	Cocha Salvador	unknown	unknown	96kHz	Scream Ascending	threatening/warning	defending his fish	0.495	190.3	16800	6000	0.425	0.236	5.737	3.359	375	375	375	375	375	5437.5	8906.2	5812.5	375	0.062	0.124	0.186	0.247	0.31	0.371	0.434	190.3	468.2	375	0.061	95.6	0.108	0.984	0.951	190.3	473.8	375	0.247	100	0.236	1.235	1.198	190.3
AS308	unknown	Cocha Salvador	unknown	unknown	96kHz	Scream Ascending	Begging	Begging	0.572	186.4	16127.1	7312.5	0.449	0.494	5.066	2.961	375	375	375	468.8	3843.8	7218.8	7406.2	5062.5	375	0.071	0.143	0.214	0.286	0.357	0.429	0.5	186.4	563	375	0.137	57.2	0.126	1.319	1.227	186.4	4337.8	1312.5	0.26	77	0.261	3.811	3.498	3758.9
AS309	unknown	Cocha Salvador	unknown	unknown	96kHz	Scream Ascending	Begging	Stealing fish	0.597	194.3	14534.6	2625	0.38	0.266	4.733	2.846	375	375	375	375	375	2531.2	7031.2	7031.2	375	0.074	0.149	0.223	0.298	0.372	0.448	0.521	194.3	559.1	375	0.119	47.1	0.13	1.307	1.189	194.3	559.1	375	0.283	100	0.266	1.271	1.241	194.3
AS310	?Murcielago?	Cocha Sandoval	unknown	unknown	96kHz	Scream Ascending	Begging	Stealing fish	0.502	193.2	17405.6	5437.5	0.289	0.442	5.932	3.749	375	375	375	468.8	468.8	5437.5	7781.2	#NULL!	5531.2	0.063	0.126	0.189	0.251	0.315	0.377	0.439	193.2	560.7	375	0.071	48.7	0.106	1.283	1.201	193.2	656.1	468.8	0.228	57.5	0.217	1.333	1.254	269.2
AS311	Murcielago	Cocha Sandoval	unknown	juvenile	96kHz	Scream Ascending	Begging	Stealing fish	0.517	193.2	9914	1500	0.487	0.491	4.437	3.16	375	375	375	375	375	6937.5	7593.8	6375	468.8	0.064	0.129	0.193	0.259	0.322	0.388	0.451	193.2	468.2	375	0.093	28.6	0.101	0.963	0.834	193.2	563.6	375	0.244	48	0.243	1.744	1.559	238.3
AS312	Murcielago	Cocha Sandoval	unknown	juvenile	96kHz	Scream Ascending	Begging	Stealing fish	0.75	190.7	10705.7	3281.2	0.471	0.444	4.645	3.339	375	375	375	375	375	468.8	9187.5	562.5	468.8	0.094	0.188	0.282	0.375	0.47	0.563	0.658	190.7	549.5	375	0.176	45.6	0.057	1.345	1.131	190.7	560.7	375	0.375	88.6	0.238	1.257	1.25	190.7
AS313	unknown	Cocha Sandoval	unknown	unknown	96kHz	Scream Ascending	Begging	fishing together	0.569	190.7	13306.8	2812.5	0.272	0.276	4.892	3.304	375	375	375	468.8	562.5	5437.5	8718.8	9375	#NULL!	0.071	0.142	0.213	0.285	0.355	#NULL!	0.497	190.7	600	468.8	0.121	40.5	0.053	1.27	1.222	190.7	654.2	468.8	0.253	100	0.276	1.37	1.298	285.5
AS314	unknown	Cocha Tres Chimbadas	unknown	unknown	96kHz	Scream Ascending	Begging	fishing together	0.388	179.4	15019.7	4593.8	0.271	0.246	6.026	3.956	375	375	375	468.8	468.8	468.8	6281.2	6656.2	468.8	0.048	0.097	0.145	0.194	0.242	0.291	0.339	179.4	560.7	375	0.077	31.1	0.092	1.263	1.203	179.4	656.1	375	0.168	36.7	0.177	1.28	1.248	179.4
AS315	unknown	Cocha Tres Chimbadas	unknown	unknown	96khz	Scream Ascending	Begging	fishing together	0.522	185	7882.6	1406.2	0.42	0.425	4.166	3.149	375	375	375	375	3468.8	7500	4875	375	375	0.065	0.13	0.195	0.261	0.325	0.391	0.455	185	471.8	375	0.115	91.9	0.08	1.366	1.155	185	3699.4	2437.5	0.256	70.6	0.145	4.179	3.427	3312.5
AS316	unknown	Cocha Tres Chimbadas	unknown	unknown	96kHz	Scream Ascending	Begging	fishing together	0.474	106.8	13132.4	5812.5	0.392	0.418	5.771	3.699	468.8	468.8	468.8	562.5	562.5	10312.5	10125	#NULL!	468.8	0.059	0.118	0.177	0.237	0.295	0.355	0.414	218.7	653.3	468.8	0.113	56.5	0.105	1.277	1.219	255.1	656.1	468.8	0.124	62.8	0.203	1.643	1.284	4508.4
AS317	unknown	Cocha Tres Chimbadas	unknown	unknown	96kHz	Scream Ascending	Begging	Begging	0.538	193.2	16934.6	6562.5	0.409	0.463	5.987	3.747	316.8	375	375	375	5625	8531.2	7406.2	375	281.2	0.067	0.134	0.201	0.269	0.335	0.403	0.469	193.2	499.6	375	0.048	39.8	0.121	1.244	1.142	193.2	6201.4	5437.5	0.265	71.5	0.213	5.532	4.256	5257.7
AS318	unknown	Cocococha	unknown	juvenile	96kHz	Scream Ascending	Begging	Begging	0.644	186.4	18953.3	6281.2	0.175	0.229	5.683	3.811	288.8	375	375	7500	7218.8	562.5	468.8	468.8	468.8	0.08	0.161	0.241	0.322	0.402	0.483	0.563	186.4	667.3	656.2	0.015	37.8	0.16	2.159	1.563	2786.9	8075.6	6281.2	0.179	100	0.229	4.401	2.705	280.4
AS319	unknown	Cocococha	unknown	juvenile	96kHz	Scream Ascending	Begging	Begging	0.583	198.3	17648.5	8156.2	0.344	0.413	4.892	3.303	232.7	281.2	328.1	375	7875	8062.5	7031.2	#NULL!	468.8	0.073	0.146	0.219	0.291	0.365	0.437	0.511	173.8	427.5	328.1	0.103	26.7	0.13	1.71	1.608	198.3	8124.6	6375	0.261	55.1	0.262	4.942	3.233	6882.2
AS320	Beni	Tierpark Hagenbeck	female	adult	96kHz	Scream Ascending	Begging	Begging	0.625	281.8	13463.4	3187.5	0.393	0.436	4.861	3.342	282.2	312.5	343.7	343.7	406.3	3281.2	468.8	468.8	468.8	0.078	0.156	0.234	0.313	0.39	0.469	0.546	250.5	375.4	312.5	0.131	22.8	0.149	1.392	1.36	264.3	477.1	375	0.288	67.9	0.286	2.588	1.96	285.5
AS321	Beni	Tierpark Hagenbeck	female	adult	96kHz	Scream Ascending	Begging	Begging	0.64	190.7	15091.7	2156.2	0.405	0.26	4.084	3.278	283.2	328.1	375	328.1	375	2156.2	468.8	343.7	312.5	0.08	0.16	0.24	0.32	0.4	0.48	0.56	183.7	420.6	281.3	0.039	46.5	0.105	1.831	1.376	234.1	469.7	468.8	0.239	100	0.26	1.804	1.463	283.2
AS322	unknown	Tierpark Hagenbeck	male	juvenile	96kHz	Scream Ascending	Begging	Begging	0.409	301.3	19707.3	5156.2	0.215	0.335	5.331	3.493	411.2	375	375	468.8	4687.5	6468.8	468.8	375	328.1	0.051	0.102	0.153	0.204	0.255	0.307	0.358	310.3	438.8	375	0.061	43.4	0.1	1.666	1.311	297.2	4872.9	4687.5	0.204	89.2	0.174	4.527	3.465	364.8
AS323	unknown	Tierpark Hagenbeck	male	juvenile	96kHz	Scream Ascending	Begging	Begging	0.407	196.3	21561	3187.5	0.209	0.345	5.501	3.334	393.3	318.8	337.5	356.2	412.5	6093.8	6562.5	468.8	281.2	0.051	0.102	0.153	0.204	0.255	0.306	0.357	293.8	414.4	337.5	0.097	48.1	0.096	1.728	1.536	305	440.2	337.5	0.105	60.7	0.131	2.375	1.922	274.8
AS324	Iny	Zoo Dortmund	female	adult	96kHz	Scream Ascending	coordination	swimming together	0.418	245	22341.5	2250	0.347	0.367	4.729	3.319	375.3	468.8	468.8	468.8	4875	6281.2	6187.5	281.2	281.2	0.052	0.104	0.156	0.209	0.261	0.313	0.365	245	658.3	468.8	0.057	65.9	0.072	1.377	1.228	245	5036.8	1687.5	0.121	42.8	0.151	4.234	2.864	4694.9
AS325	Amana	Zoo Duisburg	female	adult	96kHz	Scream Ascending	Begging	Begging	0.632	174.5	21487.9	1312.5	0.481	0.485	5.341	4.022	312.6	328.1	398.4	375	4218.8	#NULL!	468.7	406.3	406.3	0.079	0.158	0.237	0.316	0.395	0.474	0.553	273.4	421.2	375	0.152	77.8	0.157	2.349	1.591	277.6	4345.8	1500	0.179	92.5	0.183	4.011	3.596	174.5
AS326	Maldito	Zoo Duisburg	male	adult	96kHz	Scream Ascending	coordination	moving together	0.676	201.4	15495.6	1593.8	0.436	0.094	4.821	3.74	330.8	375	375	375	375	375	375	4218.8	2343.8	0.084	0.169	0.253	0.338	0.422	0.507	0.591	257.9	471	375	0.065	100	0.094	1.5	1.304	201.4	566.4	375	0.251	57.8	0.301	1.384	1.325	201.4
AS327	unknown	Cocha Cashu	male	adult	96kHz	Snort	threatening/warning	against humans	0.147	245.5	20456.1	937.5	0.033	0.036	5.576	4.848	518.7	281.2	562.5	375	656.2	468.8	562.5	#NULL!	#NULL!	0.018	0.037	0.055	0.074	0.092	0.111	0.129	245.5	745.8	468.8	0.031	100	0.036	1.988	1.681	245.5	745.8	468.8	0.065	78.5	0.067	1.996	1.78	245.5
AS328	Frita	Cocha Cashu	male	adult	96kHz	Snort	alarm	alarm	0.158	277.6	16685.1	937.5	0.055	0.128	4.928	4.393	#NULL!	#NULL!	#NULL!	#NULL!	#NULL!	#NULL!	#NULL!	#NULL!	#NULL!	0.02	0.04	0.059	0.079	0.099	0.119	0.139	#NULL!	#NULL!	#NULL!	0.035	7.9	0.04	5.469	4.282	#NULL!	#NULL!	#NULL!	0.059	77.8	0.058	4.477	4.393	#NULL!
AS329	Theo	Cocha Cashu	male	juvenile	96kHz	Snort	alarm	alarm	0.147	92.5	12006.3	1031.2	0.079	0.082	5.429	4.333	#NULL!	#NULL!	#NULL!	#NULL!	#NULL!	#NULL!	#NULL!	#NULL!	#NULL!	0.018	0.037	0.055	0.074	0.092	0.11	0.129	#NULL!	#NULL!	#NULL!	0.029	92.5	0.031	4.992	3.854	#NULL!	#NULL!	#NULL!	0.053	49.6	0.053	5.781	5.128	#NULL!
AS330	Theo	Cocha Cashu	male	juvenile	96kHz	Snort	threatening/warning	against humans	0.096	182.2	14242.6	6000	0.071	0.04	6.003	4.886	#NULL!	#NULL!	#NULL!	#NULL!	#NULL!	#NULL!	#NULL!	#NULL!	#NULL!	0.012	0.024	0.036	0.048	0.06	0.072	0.084	#NULL!	#NULL!	#NULL!	0.011	39	0.018	5.319	4.265	#NULL!	#NULL!	#NULL!	0.041	100	0.04	5.776	5.308	#NULL!
AS331	Loudmouth	Cocha Salvador	male	juvenile	96kHz	Snort	threatening/warning	against humans	0.097	125.9	16598.1	2437.5	0.073	0.076	4.674	3.721	#NULL!	#NULL!	281.2	375	#NULL!	#NULL!	375	375	#NULL!	0.012	0.024	0.036	0.048	0.06	0.073	0.085	#NULL!	#NULL!	#NULL!	0.019	22.4	0.022	3.784	2.912	125.9	572	375	0.037	76.9	0.036	1.678	1.626	125.9
AS332	Voldemort	Cocha Salvador	male	subadult	96kHz	Snort	threatening/warning	threatening/warning	0.124	83.3	22407.5	3468.8	0.073	0.01	5.806	4.739	#NULL!	#NULL!	#NULL!	#NULL!	#NULL!	#NULL!	#NULL!	#NULL!	#NULL!	0.015	0.031	0.046	0.062	0.077	0.093	0.108	#NULL!	#NULL!	#NULL!	0.016	100	0.01	5.594	4.442	#NULL!	#NULL!	#NULL!	0.039	64.7	0.04	5.774	5.223	#NULL!
AS333	Mordy	Cocha Salvador	male	juvenile	96kHz	Snort	alarm	alarm	0.13	100.7	17450.5	843.8	0.024	0.026	4.845	4.641	#NULL!	375	281.2	#NULL!	375	#NULL!	#NULL!	#NULL!	#NULL!	0.016	0.032	0.048	0.065	0.08	0.096	0.112	100.7	467.9	375	0.021	100	0.026	1.103	0.937	100.7	515.5	375	0.063	81.1	0.063	1.541	1.372	#NULL!
AS334	Ziggy	Cocha Salvador	female	adult	48kHz	Snort	threatening/warning	defending his fish	0.186	182.4	21757	2437.5	0.112	0.118	6.116	4.843	#NULL!	#NULL!	#NULL!	#NULL!	#NULL!	#NULL!	#NULL!	#NULL!	#NULL!	0.023	0.047	0.07	0.093	0.117	0.14	0.164	#NULL!	#NULL!	#NULL!	0.021	30	0.03	5.505	3.815	#NULL!	#NULL!	#NULL!	0.051	85.6	0.052	5.65	5.084	#NULL!
AS335	unknown	Cocha Sandoval	unknown	unknown	96kHz	Snort	threatening/warning	against humans	0.155	29.4	15162.6	1500	0.049	0.055	4.411	3.893	#NULL!	#NULL!	#NULL!	#NULL!	#NULL!	#NULL!	#NULL!	#NULL!	#NULL!	0.019	0.039	0.058	0.077	0.097	0.116	0.136	#NULL!	#NULL!	#NULL!	0.029	43.4	0.033	4.687	4.009	#NULL!	#NULL!	#NULL!	0.053	100	0.055	4.156	3.959	#NULL!
AS336	Mantis	Cocha Sandoval	unknown	adult	96kHz	Snort	threatening/warning	against humans	0.219	40.9	18572	1125	0.16	0.057	5.453	4.958	#NULL!	#NULL!	#NULL!	#NULL!	#NULL!	#NULL!	#NULL!	#NULL!	#NULL!	0.027	0.055	0.082	0.109	0.137	0.164	0.192	#NULL!	#NULL!	#NULL!	0.017	47.1	0.052	5.867	4.873	#NULL!	#NULL!	#NULL!	0.095	100	0.057	5.392	5.134	#NULL!
AS337	Maria	Cocha Sandoval	unknown	juvenile	96kHz	Snort	threatening/warning	against humans	0.14	100.9	21757	937.5	0.037	0.04	5.174	4.652	#NULL!	#NULL!	#NULL!	#NULL!	#NULL!	#NULL!	#NULL!	#NULL!	#NULL!	0.017	0.035	0.052	0.07	0.087	0.105	0.122	#NULL!	#NULL!	#NULL!	0.031	31.1	0.033	5.409	4.428	#NULL!	#NULL!	#NULL!	0.041	100	0.04	4.813	4.53	#NULL!
AS338	Madelaine	Cocha Sandoval	female	adult	96kHz	Snort	threatening/warning	against humans	0.122	12.6	25031.8	843.8	0.032	0.035	5.805	4.9	#NULL!	#NULL!	#NULL!	#NULL!	#NULL!	#NULL!	#NULL!	#NULL!	#NULL!	0.015	0.03	0.045	0.061	0.075	0.091	0.106	#NULL!	#NULL!	#NULL!	0.02	25.2	0.029	5.817	4.41	#NULL!	#NULL!	#NULL!	0.036	100	0.035	5.501	4.99	#NULL!
AS339	unknown	Cocha Tres Chimbadas	unknown	unknown	96kHz	Snort	threatening/warning	against humans	0.149	157.6	16193.9	1218.8	0.043	0.044	5.641	4.702	375	375	375	375	375	375	375	375	375	0.018	0.037	0.055	0.074	0.092	0.112	0.129	157.6	566.4	375	0.032	13.6	0.025	2.01	1.583	157.6	566.4	375	0.045	100	0.044	1.956	1.783	157.6
AS340	unknown	Cocha Tres Chimbadas	unknown	unknown	96khz	Snort	threatening/warning	against humans	0.126	99.1	18280.4	1031.2	0.04	0.041	5.29	4.542	281.2	281.2	281.2	281.2	375	375	375	375	#NULL!	0.015	0.031	0.046	0.063	0.078	0.094	0.109	99.1	567	468.8	0.025	19.5	0.024	1.95	1.497	99.1	567	375	0.043	100	0.041	1.888	1.863	99.1
AS341	unknown	Cocha Tres Chimbadas	unknown	unknown	96khz	Snort	threatening/warning	against humans	0.154	103.1	19962.6	1593.8	0.039	0.043	5.583	4.438	375	375	468.8	281.2	281.2	375	375	375	#NULL!	0.019	0.039	0.058	0.077	0.096	0.116	0.135	103.1	459.8	375	0.033	31	0.039	1.06	0.913	103.1	555.1	468.8	0.045	100	0.043	1.753	1.428	187.9
AS342	unknown	Cocha Tres Chimbadas	unknown	unknown	96kHz	Snort	alarm	alarm	0.161	121.2	16209.3	3750	0.048	0.05	5.67	4.541	375	375	375	375	375	375	375	375	#NULL!	0.02	0.04	0.06	0.081	0.101	0.121	0.141	121.2	523.4	375	0.015	65.5	0.024	1.84	1.443	121.2	523.4	375	0.052	100	0.05	1.722	1.395	121.2
AS343	Kurt	Cocococha	unknown	unknown	96kHz	Snort	threatening/warning	against humans	0.152	93.9	18370.1	1218.8	0.068	0.072	4.622	3.972	277.6	281.2	375	281.2	281.2	375	375	#NULL!	#NULL!	0.019	0.038	0.057	0.076	0.095	0.114	0.133	93.9	566.4	562.5	0.033	17.5	0.036	1.955	1.478	93.9	515.9	468.8	0.04	100	0.072	1.7	1.548	93.9
AS344	Pablo(Pierre)	Cocococha	unknown	adult	96kHz	Snort	threatening/warning	against humans	0.316	92.5	14163.3	1031.2	0.091	0.095	5.041	4.142	#NULL!	#NULL!	281.2	281.2	281.2	281.2	281.2	#NULL!	#NULL!	0.039	0.079	0.118	0.158	0.197	0.237	0.277	92.5	610.6	281.2	0.057	72.4	0.055	2.388	1.908	92.5	475.8	281.2	0.133	100	0.095	1.969	1.809	92.5
AS345	Pablo(Pierre)	Cocococha	unknown	adult	96kHz	Snort	threatening/warning	against humans	0.305	87.2	9199	1031.2	0.071	0.073	3.824	3.511	#NULL!	375	281.2	375	281.2	375	281.2	281.2	#NULL!	0.038	0.076	0.114	0.152	0.19	0.228	0.266	87.2	475.8	281.2	0.069	100	0.073	1.777	1.688	87.2	500	281.2	0.152	41.5	0.114	1.755	1.673	87.2
AS346	Kurt	Cocococha	unknown	unknown	96kHz	Snort	threatening/warning	against humans	0.176	168.2	19917.8	1218.8	0.064	0.065	5.443	4.755	#NULL!	468.8	562.5	375	#NULL!	468.8	375	#NULL!	#NULL!	0.022	0.044	0.066	0.088	0.122	0.132	0.154	168.2	757.3	468.8	0.031	35.4	0.031	2.388	1.891	168.2	662.2	375	0.064	100	0.065	2.064	1.925	168.2
AS347	Tacutu	Tierpark Hagenbeck	male	juvenile	96khz	Snort	threatening/warning	against humans	0.072	168.2	22774.3	937.5	0.055	0.054	5.865	4.95	#NULL!	#NULL!	#NULL!	#NULL!	#NULL!	#NULL!	#NULL!	#NULL!	#NULL!	0.009	0.018	0.027	0.036	0.045	0.053	0.062	168.2	#NULL!	#NULL!	0.013	40.7	0.018	5.897	4.279	168.2	#NULL!	#NULL!	0.02	29.5	0.018	5.775	5.419	168.2
AS348	unknown	Tierpark Hagenbeck	unknown	juvenile	96khz	Snort	threatening/warning	against humans	0.155	100.9	21891.6	1125	0.047	0.049	4.926	4.082	#NULL!	#NULL!	#NULL!	#NULL!	#NULL!	#NULL!	#NULL!	#NULL!	#NULL!	0.019	0.039	0.058	0.077	0.096	0.116	0.137	#NULL!	#NULL!	#NULL!	#NULL!	27.4	0.017	4.447	3.402	#NULL!	#NULL!	#NULL!	#NULL!	100	0.049	4.466	4.04	#NULL!
AS349	unknown	Tierpark Hagenbeck	unknown	juvenile	96khz	Snort	threatening/warning	against humans	0.15	95.3	23609.8	2718.8	0.071	0.075	4.593	4.123	281.2	281.2	375	375	375	281.2	281.2	375	375	0.019	0.038	0.057	0.075	0.094	0.113	0.132	95.3	471	375	0.033	28.2	0.038	1.469	1.267	95.3	546.7	375	0.075	100	0.075	1.491	1.422	95.3
AS350	Tacutu	Tierpark Hagenbeck	male	juvenile	96khz	Snort	threatening/warning	against humans	0.208	67.3	23024.4	937.5	0.039	0.042	4.414	4.227	#NULL!	#NULL!	#NULL!	#NULL!	#NULL!	#NULL!	#NULL!	#NULL!	#NULL!	0.026	0.052	0.078	0.104	0.13	0.156	0.182	67.3	#NULL!	#NULL!	0.039	100	0.042	3.825	3.495	67.3	#NULL!	#NULL!	0.071	98.2	0.07	4.576	4.387	67.3
AS351	Gordito	Zoo Dortmund	male	adult	96kHz	Snort	threatening/warning	threatening/warning	0.14	95.2	19170.7	375	0.075	0.068	6.673	5.594	#NULL!	#NULL!	#NULL!	#NULL!	#NULL!	#NULL!	#NULL!	#NULL!	#NULL!	0.017	0.035	0.052	0.07	0.087	0.105	0.122	95.2	#NULL!	#NULL!	0.027	47	0.034	5.897	4.192	95.2	#NULL!	#NULL!	0.067	100	0.068	6.506	6.088	95.2
AS352	Gordito	Zoo Dortmund	male	adult	96kHz	Snort	threatening/warning	threatening/warning	0.152	144.7	19099.1	281.2	0.064	0.053	6.66	5.768	#NULL!	#NULL!	#NULL!	#NULL!	#NULL!	#NULL!	#NULL!	#NULL!	#NULL!	0.019	0.038	0.057	0.076	0.095	0.114	0.133	144.7	#NULL!	#NULL!	0.011	69.5	0.019	6.183	4.567	144.7	#NULL!	#NULL!	0.072	100	0.053	6.369	6.032	144.7
AS353	Iny	Zoo Dortmund	female	adult	96kHz	Snort	threatening/warning	threatening/warning	0.35	86.9	19984	1031.2	0.057	0.062	4.886	4.291	#NULL!	#NULL!	#NULL!	421.9	421.9	#NULL!	375	#NULL!	515.6	0.044	0.088	0.132	0.175	0.219	0.262	0.306	235	655.8	515.6	0.057	100	0.062	2.603	2.194	235	655.8	515.6	0.1	79.1	0.099	2.785	2.501	187.3
AS354	Iny	Zoo Dortmund	female	adult	96kHz	Snort	threatening/warning	threatening/warning	0.168	95.3	19805.6	3750	0.065	0.071	4.961	3.832	#NULL!	#NULL!	#NULL!	#NULL!	#NULL!	#NULL!	#NULL!	#NULL!	#NULL!	0.021	0.042	0.063	0.084	0.105	0.126	0.147	95.3	#NULL!	#NULL!	0.033	35.9	0.042	3.876	3.049	95.3	#NULL!	#NULL!	0.069	100	0.071	4.738	4.047	95.3
AS355	Alua	Zoo Duisburg	female	subadult	96kHz	Snort	alarm	alarm	0.295	198.3	22407.5	2437.5	0.225	0.067	5.76	4.793	#NULL!	#NULL!	#NULL!	#NULL!	#NULL!	#NULL!	#NULL!	#NULL!	#NULL!	0.037	0.074	0.111	0.147	0.185	0.221	0.259	#NULL!	#NULL!	#NULL!	0.063	100	0.067	5.713	4.844	198.3	#NULL!	#NULL!	0.132	93.1	0.08	5.796	4.995	#NULL!
AS356	Amana	Zoo Duisburg	female	adult	96kHz	Snort	alarm	alarm	0.142	87.2	31177.6	1781.2	0.101	0.107	5.628	5.101	375	375	375	375	375	375	281.2	281.2	281.2	0.018	0.036	0.054	0.071	0.09	0.106	0.126	87.2	467.9	375	0.017	21.2	0.02	1.112	0.967	87.2	467.9	375	0.071	81.5	0.048	1.162	1.176	87.2
AS357	Dagget	Zoo Duisburg	male	juvenile	96kHz	Snort	alarm	alarm	0.163	190.7	37278.5	1218.8	0.104	0.052	5.869	4.999	#NULL!	#NULL!	#NULL!	#NULL!	#NULL!	#NULL!	#NULL!	#NULL!	#NULL!	0.02	0.041	0.061	0.082	0.103	0.123	0.145	#NULL!	#NULL!	#NULL!	0.032	62	0.027	5.565	4.437	190.7	#NULL!	#NULL!	0.061	100	0.052	5.692	5.179	190.7
AS358	Chelsea	Zoo Duisburg	female	juvenile	96kHz	Snort	alarm	alarm	0.167	311.2	23775.7	2625	0.077	0.082	5.703	4.731	#NULL!	#NULL!	#NULL!	#NULL!	#NULL!	#NULL!	#NULL!	#NULL!	#NULL!	0.021	0.042	0.063	0.084	0.105	0.125	0.147	#NULL!	#NULL!	#NULL!	0.019	79.7	0.041	5.088	4.383	311.2	#NULL!	#NULL!	0.081	100	0.082	5.585	5.008	311.2
AS359	unknown	Cocha Sandoval	unknown	cub	96kHz	Suckling call	suckling	suckling	1.175	99.1	6942.1	468.8	0.871	0.869	3.607	2.628	281.2	281.2	281.2	234.4	281.2	281.2	468.8	3000	468.8	0.147	0.294	0.441	0.587	0.735	0.881	1.029	190	360.3	281.2	0.1	10	0.09	1.164	1.134	187.1	375	234.4	0.523	14.7	0.324	1.299	1.313	99.1
AS360	unknown	Cocha Sandoval	unknown	cub	96kHz	Suckling call	suckling	suckling	0.322	190.7	8534.6	468.8	0.056	0.215	2.679	2.529	375	468.8	375	375	375	375	375	375	375	0.04	0.081	0.121	0.161	0.202	0.242	0.283	190.7	658.9	468.8	0.056	63.7	0.061	1.462	1.284	190.7	625.2	375	0.099	76	0.1	1.515	1.352	190.7
AS361	unknown	Cocha Sandoval	unknown	cub	96kHz	Suckling call	suckling	suckling	0.152	190.3	8913.5	375	0.036	0.039	2.924	2.764	375	375	375	375	375	375	375	375	375	0.019	0.038	0.057	0.076	0.095	0.114	0.133	190.3	630.4	375	0.033	93.4	0.036	1.26	1.145	190.3	567	375	0.04	100	0.039	1.298	1.312	190.3
AS362	unknown	Cocha Sandoval	unknown	cub	96kHz	Suckling call	suckling	suckling	0.266	198.3	6190.7	468.8	0.089	0.093	1.483	2.17	375	375	468.8	468.8	468.8	468.8	468.8	468.8	468.8	0.33	0.066	0.99	0.133	0.166	0.199	0.232	198.3	658.2	468.8	0.061	58.8	0.066	1.295	1.417	198.3	658.2	468.8	0.093	100	0.093	1.27	1.334	198.3
AS363	Tacutu	Tierpark Hagenbeck	male	juvenile	96khz	Suckling Call	suckling	suckling	0.502	154.3	15707.3	375	0.396	0.401	3.797	2.988	253.8	234.4	234.4	281.3	375	9000	3843.8	375	375	0.063	0.126	0.189	0.251	0.314	0.377	0.44	188.2	328.1	234.4	0.064	20.8	0.112	1.088	1.048	188.2	436.3	328.1	0.247	95.7	0.249	2.011	1.431	185.4
AS364	Tacutu	Tierpark Hagenbeck	male	juvenile	96khz	Suckling Call	suckling	suckling	3.508	139	8585.4	562.5	3.428	3.435	2.786	2.152	207.5	234.4	#NULL!	234.4	234.4	281.3	234.4	281.3	281.3	0.438	0.877	1.315	1.754	2.192	2.631	3.069	154.7	538.3	421.9	0.835	98.1	0.84	2.904	2.196	165.6	538.3	234.4	0.909	90.1	0.928	2.618	1.751	376.7
AS365	Blanka	Tierpark Hagenbeck	female	juvenile	96khz	Suckling Call	suckling	suckling	2.187	92.5	13073.2	562.5	2.12	2.13	2.188	1.576	236.9	234.4	#NULL!	281.3	234.4	281.3	328.1	328.1	234.4	0.273	0.547	0.82	1.094	1.367	1.64	1.914	129	517.3	281.3	0.367	78.3	0.371	2.17	1.488	133.2	500	234.4	1.047	50.8	1.046	1.771	1.531	133.2
AS366	Blanka	Tierpark Hagenbeck	female	juvenile	96khz	Suckling Call	suckling	suckling	1.849	181.2	17951.2	468.8	0.524	0.527	3.349	2.378	219.4	234.4	#NULL!	328.1	234.4	281.3	234.4	234.4	234.4	0.231	0.462	0.693	0.925	1.155	1.387	1.617	163.4	533.3	328.1	0.396	81.5	0.438	2.493	1.728	187.4	533.3	468.8	0.528	100	0.527	2.403	1.739	178.5
AS367	unknown	Zoo Dortmund	male	cub	96kHz	Suckling Call	suckling	suckling	0.564	96.7	21477.5	5250	0.237	0.241	5.679	3.937	245.3	281.2	281.2	5250	234.4	281.2	328.1	281.2	281.2	0.07	0.141	0.211	0.282	0.352	0.423	0.493	96.7	378.5	375	0.081	30.7	0.138	1.555	1.321	96.7	7332.3	5250	0.241	100	0.241	5.495	4.189	211.5
AS368	unknown	Zoo Dortmund	male	cub	96kHz	Suckling Call	suckling	suckling	0.497	101.1	21402.6	5250	0.253	0.146	5.897	4.13	241.4	234.4	375	10500	4125	468.8	375	281.2	281.2	0.062	0.124	0.186	0.249	0.31	0.373	0.434	370.8	995.4	656.2	0.088	72.2	0.108	2.506	1.813	186.6	11303.8	5156.2	0.168	100	0.146	5.571	4.204	241.4
AS369	Tuparro/Felipe	Zoo Dortmund	male	cub	96kHz	Suckling Call	suckling	suckling	0.668	93.4	12292.7	3843.8	0.417	0.304	5.599	3.953	195	187.5	187.5	281.2	375	3937.5	375	375	375	0.083	0.167	0.25	0.334	0.417	0.501	0.584	93.4	379.8	187.5	0.112	8.8	0.165	1.637	1.499	93.4	554.4	375	0.333	100	0.304	1.925	1.519	188.9
AS370	Tuparro/Felipe	Zoo Dortmund	male	cub	96kHz	Suckling Call	suckling	suckling	0.652	95.3	11459.5	2343.8	0.273	0.278	4.887	3.582	241.9	281.2	281.2	5156.2	468.8	281.2	281.2	281.2	281.2	0.081	0.163	0.244	0.326	0.407	0.489	0.57	95.2	376.7	281.2	0.115	13.4	0.16	1.55	1.138	95.3	6094	2343.8	0.277	100	0.278	4.737	3.541	146.7
AS371	unknown	Cocha Sandoval	unknown	unknown	96kHz	under water call	diving	diving	0.507	99.1	1000	375	0.405	0.41	1.454	1.485	375	375	468.8	375	375	375	375	375	375	0.063	0.127	0.19	0.253	0.317	0.38	0.444	186.4	737.5	375	0.056	56.3	0.061	1.576	1.514	99.1	737.5	375	0.24	41.6	0.128	1.78	1.475	99.1
AS372	unknown	Zoo Dortmund	unknown	unknown	48kHz	under water call	diving	diving	0.383	42.1	745.8	140.6	0.184	0.191	1.493	1.468	140.6	140.6	140.6	140.6	140.6	140.6	140.6	140.6	140.6	0.048	0.096	0.144	0.192	0.24	0.288	0.336	42.1	232.9	140.6	0.08	94.6	0.085	1.401	1.303	42.1	235.9	140.6	0.192	100	0.191	1.409	1.384	42.1
AS373	unknown	Zoo Dortmund	unknown	unknown	48kHz	under water call	diving	diving	0.671	93.2	517.4	187.5	0.029	0.024	1.478	1.373	187.5	187.5	187.5	187.5	187.5	187.5	187.5	187.5	187.5	0.084	0.168	0.252	0.336	0.42	0.503	0.588	93.2	328.7	187.5	0.029	100	0.024	1.448	1.316	93.2	325.2	187.5	0.227	53.8	0.189	1.371	1.334	116.4
AS374	unknown	Zoo Dortmund	unknown	unknown	48kHz	under water call	diving	diving	0.759	46.3	654	140.6	0.355	0.409	1.506	1.364	140.6	140.6	140.6	140.6	140.6	140.6	140.6	140.6	140.6	0.095	0.19	0.285	0.379	0.475	0.569	0.665	46.3	234.1	140.6	0.181	12.1	0.189	1.266	1.241	46.3	234.1	140.6	0.363	93.7	0.374	1.252	1.25	46.3
AS375	unknown	Zoo Dortmund	unknown	unknown	48kHz	under water call	diving	diving	0.445	139.8	378.7	234.4	0.043	0.049	1.322	1.282	234.4	234.4	234.4	234.4	234.4	234.4	234.4	234.4	234.4	0.055	0.111	0.166	0.222	0.277	0.333	0.388	139.8	378.7	234.4	0.043	100	0.049	1.292	1.196	139.8	378.7	234.4	0.141	62.6	0.141	1.381	1.356	139.8
AS376	unknown	Zoo Duisburg	unknown	unknown	48kHz	under water call	diving	diving	1.193	94.2	472.8	187.5	0.573	0.582	1.371	1.365	187.5	187.5	187.5	187.5	187.5	187.5	187.5	187.5	187.5	0.149	0.298	0.447	0.596	0.745	0.895	1.043	94.2	280.5	187.5	0.264	56.7	0.273	1.272	1.221	94.2	288.5	187.5	0.581	100	0.582	1.301	1.273	94.2
AS377	unknown	Zoo Duisburg	unknown	unknown	48kHz	under water call	diving	diving	0.45	68.4	846.5	187.5	0.323	0.333	1.342	1.316	187.5	187.5	187.5	187.5	187.5	187.5	187.5	187.5	187.5	0.056	0.112	0.168	0.225	0.28	0.338	0.392	93.9	283.2	187.5	0.099	46.8	0.106	1.285	1.195	79.9	283.2	187.5	0.197	69.9	0.197	1.282	1.256	68.4
AS378	unknown	Zoo Duisburg	unknown	unknown	48kHz	under water call	diving	diving	0.808	93.2	665.1	187.5	0.128	0.136	1.706	1.7	187.5	187.5	187.5	187.5	187.5	187.5	187.5	187.5	187.5	0.101	0.202	0.303	0.404	0.505	0.606	0.707	93.2	280.5	187.5	0.128	100	0.136	1.259	1.212	93.2	280.5	187.5	0.208	93.8	0.213	1.262	1.251	93.2
AS379	unknown	Zoo Duisburg	unknown	unknown	48kHz	under water call	diving	diving	1.503	44.5	618.6	187.5	0.384	0.254	1.743	1.724	187.5	187.5	187.5	187.5	187.5	187.5	187.5	187.5	187.5	0.188	0.376	0.564	0.751	0.94	1.127	1.316	44.5	265.7	187.5	0.24	100	0.254	1.316	1.291	44.5	265.7	187.5	0.392	92.5	0.393	1.318	1.272	44.5
AS380	unknown	Cocha Cashu	unknown	adult	96kHz	Wavering Scream	Alarm	Alarm	1.624	187.2	7607.3	1500	1.028	1.186	4.427	3.609	360.8	468.8	468.8	375	562.5	562.5	562.5	562.5	562.5	0.203	0.406	0.609	0.812	1.015	1.218	1.421	187.2	717.7	468.8	0.092	67.8	0.277	1.731	1.365	187.2	662.2	562.5	0.788	82	0.79	1.646	1.332	279.5
AS381	unknown	Cocha Cashu	unknown	adult	96kHz	Wavering Scream	Alarm	Alarm	2.18	190.3	8568.2	1218.8	1.219	1.221	3.82	3.004	340.6	375	375	421.9	421.9	375	375	375	375	0.272	0.545	0.817	1.09	1.362	1.635	1.907	262.1	471	375	0.349	40.7	0.341	1.452	1.454	279	515.9	421.9	0.896	80.1	0.979	1.38	1.403	279
AS382	unknown	Cocha Cashu	unknown	adult	96kHz	Wavering Scream	Alarm	Alarm	0.7	95.2	4885	1125	0.567	0.379	3.566	2.57	281.2	281.2	328.1	328.1	375	375	281.2	281.2	281.2	0.087	0.175	0.262	0.35	0.437	0.525	0.612	186.4	395.3	281.2	0.121	44.4	0.149	1.34	1.259	234.4	422	281.2	0.176	79.8	0.348	1.575	1.419	189.2
AS383	unknown	Cocha Cashu	unknown	adult	96kHz	Wavering Scream	Alarm	Alarm	2.855	194.3	4417.1	1218.8	2.68	2.692	3.593	2.791	245.3	304.7	304.7	328.1	304.7	304.7	343.7	375	406.3	0.357	0.714	1.071	1.427	1.785	2.141	2.499	256.5	353.3	304.7	0.559	28.6	0.246	1.726	1.65	256.5	353.3	304.7	1.256	36.1	1.014	1.675	1.531	256.5
AS384	unknown	Cocha Salvador	unknown	unknown	96kHz	Wavering Scream	Alarm	Alarm	1.605	198.3	6504.7	1125	1.163	1.203	4.418	3.129	467.9	5062.5	468.8	375	375	375	375	3843.8	375	0.2	0.401	0.602	0.803	1.003	1.204	1.404	198.3	6504.7	468.8	0.396	64.3	0.395	5.031	2.592	198.3	616.8	468.8	0.401	70.4	0.425	1.578	1.361	198.3
AS385	unknown	Cocha Salvador	unknown	unknown	96kHz	Wavering Scream	Alarm	Alarm	1.383	289.5	7480.4	1125	0.647	0.695	3.314	2.52	465.4	562.5	4218.8	3093.8	562.5	562.5	562.5	562.5	562.5	0.173	0.346	0.519	0.692	0.865	1.037	1.211	289.5	4424.3	1593.8	0.235	91.9	0.229	3.781	2.709	375.7	4317.8	1125	0.651	98.1	0.653	2.51	2.213	289.5
AS386	unknown	Cocha Sandoval	unknown	unknown	96kHz	Wavering Scream	Alarm	Alarm	0.814	187.9	5730.8	2156.2	0.291	0.4	4.306	3.353	375	468.8	468.8	562.5	562.5	4312.5	468.8	4593.8	375	0.102	0.204	0.306	0.407	0.509	0.611	0.712	187.9	656.1	468.8	0.128	56.3	0.124	1.32	1.224	280.4	745.8	468.8	0.205	100	0.4	1.325	1.246	280.4
AS387	unknown	Cocha Sandoval	unknown	unknown	96kHz	Wavering Scream	Alarm	Alarm	0.758	190.3	4686.7	2062.5	0.353	0.429	4.103	3.281	468.8	468.8	468.8	468.8	468.8	468.8	468.8	468.8	375	0.095	0.19	0.285	0.379	0.475	0.568	0.665	277.6	662.2	468.8	0.031	72.5	0.028	1.275	1.229	277.6	705.8	468.8	0.255	92.3	0.329	1.287	1.262	277.6
AS388	unknown	Cocha Sandoval	unknown	unknown	96kHz	Wavering Scream	Alarm	Alarm	1.233	91.2	7043	1125	1.137	1.14	3.439	3.102	386.6	468.8	656.2	468.8	375	375	375	375	375	0.154	0.308	0.462	0.616	0.77	0.925	1.078	228.5	799.1	468.8	0.135	53.6	0.026	2.36	1.752	192.3	800	750	0.605	57.8	0.487	1.943	1.682	192.3
AS389	unknown	Cocha Sandoval	unknown	unknown	96kHz	Wavering Scream	Alarm	Alarm	1.412	89.7	9790.7	1218.8	0.453	0.315	3.866	3.169	286	656.2	468.8	375	375	468.8	468.8	281.2	187.5	0.176	0.353	0.529	0.706	0.882	1.059	1.235	89.7	5069.2	1312.5	0.136	100	0.315	4.047	2.759	179.4	829.9	656.2	0.448	91.1	0.468	2.273	1.733	179.4
AS390	unknown	Cocococha	unknown	unknown	96kHz	Wavering Scream	Alarm	Alarm	0.578	286.6	5158.2	1500	0.324	0.32	3.124	2.731	417.8	#NULL!	#NULL!	656.2	562.5	468.8	468.8	468.8	468.8	0.072	0.145	0.217	0.289	0.362	0.434	0.507	286.6	869.2	468.8	0.02	12.4	0.024	1.964	1.94	367.3	1309.3	1218.8	0.248	76.7	0.284	2.606	2.142	286.6
AS391	Theo	Cocha Cashu	male	juvenile	96kHz	Whine	Begging	Begging	0.257	142.7	8523.4	1312.5	0.091	0.09	2.572	2.274	303.5	328.1	351.5	328.1	328.1	351.5	375	375	421.8	0.032	0.064	0.096	0.128	0.16	0.192	0.224	243.9	384.8	328.1	0.053	82	0.06	1.438	1.311	281.8	395.3	328.1	0.095	100	0.09	1.275	1.247	297.2
AS392	Theo	Cocha Cashu	male	juvenile	96kHz	Whine	Begging	Stealing fish	0.194	187.9	9196.3	1500	0.129	0.133	3.352	2.968	333	351.5	351.5	351.5	351.5	375	351.5	351.5	328.1	0.024	0.048	0.072	0.097	0.12	0.146	0.168	287.4	401.6	351.5	0.033	61.9	0.048	1.476	1.36	304.9	408.6	375	0.08	76	0.082	1.303	1.243	318.2
AS393	Roto	Cocha Cashu	female	Adult	96kHz	Whine	Begging	Begging	0.727	182.4	5899.1	1031.2	0.651	0.653	3.402	2.963	391.2	343.7	343.7	343.7	343.7	375	375	375	343.7	0.091	0.182	0.273	0.363	0.455	0.545	0.637	273.6	436.2	343.7	0.075	82.2	0.174	1.475	1.299	280.9	407.5	343.7	0.207	82	0.247	1.353	1.307	280.9
AS394	unknown	Cocha Salvador	unknown	juvenile	96kHz	whine	Begging	Stealing fish	0.597	190.3	8523.4	1125	0.249	0.252	2.239	2.245	375	375	375	375	375	375	375	375	375	0.074	0.149	0.223	0.298	0.372	0.448	0.521	190.3	563.6	375	0.008	59.2	0.11	1.319	1.273	190.3	566.4	375	0.18	100	0.252	1.294	1.286	190.3
AS395	unknown	Cocha Salvador	unknown	unknown	96kHz	whine	Begging	fishing together	0.268	198.3	10880.2	1687.5	0.235	0.188	4.314	3.622	465.4	375	375	375	375	375	375	468.8	468.8	0.033	0.067	0.1	0.134	0.167	0.201	0.234	198.3	600	375	0.053	67.1	0.065	1.338	1.198	198.3	560.7	375	0.105	85.2	0.094	1.277	1.247	198.3
AS396	unknown	Cocha Salvador	unknown	unknown	48kHz	Whine	Begging	Stealing fish	0.863	186.4	8904.7	1031.2	0.243	0.268	3.23	2.853	350.9	328.1	328.1	328.1	328.1	328.1	281.2	304.7	234.4	0.108	0.216	0.324	0.432	0.54	0.648	0.756	511.5	820.8	656.2	0.2	81.2	0.214	1.313	1.23	511.5	820.8	703.1	0.253	100	0.268	1.285	1.261	475.8
AS397	unknown	Cocha Salvador	unknown	unknown	48kHz	Whine	Begging	Stealing fish	0.329	138.5	9409.3	984.4	0.096	0.265	4.148	2.95	328.1	328.1	328.1	328.1	328.1	328.1	375	375	328.1	0.041	0.082	0.123	0.165	0.205	0.247	0.287	235.5	471	328.1	0.056	64.5	0.077	1.581	1.396	235.5	426.2	328.1	0.088	71.9	0.109	1.473	1.409	218.7
AS398	unknown	Cocha Sandoval	unknown	unknown	96kHz	Whine	Begging	fishing together	0.428	190.3	8444.9	1875	0.129	0.137	3.477	2.908	375	375	375	375	375	375	375	375	375	0.053	0.107	0.16	0.214	0.267	0.321	0.374	281.8	471	375	0.103	92.1	0.091	1.786	1.256	281.8	471	375	0.132	100	0.137	1.277	1.272	281.8
AS399	unknown	Cocha Sandoval	unknown	unknown	96kHz	Whine	Begging	Stealing fish	0.979	194.3	8057.1	2062.5	0.463	0.424	3.738	3.113	421.9	421.9	421.9	421.9	421.9	421.9	421.9	375	375	0.122	0.245	0.367	0.489	0.61	0.734	0.857	307	515.9	421.9	0.109	88.4	0.217	1.336	1.18	325.2	515.9	421.9	0.425	100	0.424	1.274	1.254	281.8
AS400	unknown	Cocha Sandoval	unknown	unknown	96kHz	Whine	Begging	Begging	0.858	190.3	9970.1	1593.8	0.251	0.25	4.138	3.258	375	375	375	468.8	468.8	468.8	468.8	375	375	0.107	0.214	0.321	0.429	0.535	0.643	0.749	190.3	561.1	375	0.187	78.4	0.214	1.265	1.223	190.3	656.2	468.8	0.421	100	0.25	1.38	1.274	190.3
AS401	unknown	Cocha Sandoval	unknown	unknown	96kHz	Whine	Begging	Stealing fish	1.295	134.6	7457.9	1406.2	0.689	0.696	2.926	2.55	375	375	375	328.1	328.1	328.1	328.1	328.1	328.1	0.162	0.324	0.486	0.647	0.81	0.971	1.134	249.5	423.3	375	0.211	85	0.235	1.289	1.247	235.5	423.3	328.1	0.456	88.6	0.647	1.25	1.241	232.7
AS402	unknown	Cocha Tres Chimbadas	unknown	unknown	96kHz	Whine	Begging	Begging	1.073	185	10867.3	2531.2	0.875	0.906	4.023	3.427	375	375	375	375	375	375	375	375	375	0.134	0.268	0.402	0.536	0.67	0.805	0.938	185	560.7	375	0.257	40.5	0.051	1.254	1.233	185	566.4	375	0.491	90	0.497	1.259	1.253	185
AS403	unknown	Cocha Tres Chimbadas	unknown	unknown	96khz	Whine	Begging	Begging	0.563	140.2	3667.3	1500	0.304	0.045	3.859	3.072	375	375	375	375	375	375	375	375	375	0.07	0.141	0.211	0.282	0.352	0.423	0.493	140.2	563	375	0.059	100	0.045	1.527	1.481	140.2	563	375	0.179	79.1	0.252	1.327	1.308	140.2
AS404	unknown	Cocha Tres Chimbadas	unknown	unknown	96khz	Whine	Begging	Begging	0.791	166.5	7951.4	1875	0.672	0.724	4.322	3.596	281.2	281.2	281.2	375	375	375	375	375	375	0.099	0.198	0.297	0.395	0.495	0.593	0.693	166.5	471.8	375	0.183	34.4	0.182	1.482	1.408	166.5	519.4	375	0.352	53.2	0.393	1.268	1.248	166.5
AS405	unknown	Cocha Tres Chimbadas	unknown	unknown	96kHz	Whine	Begging	Begging	0.397	190.3	5614.6	1406.2	0.291	0.273	3.419	3.004	375	375	375	375	468.8	468.8	468.8	468.8	375	0.049	0.099	0.148	0.198	0.247	0.297	0.346	190.3	563	375	0.088	55.1	0.06	1.295	1.254	190.3	654.2	468.8	0.196	64.1	0.196	1.314	1.247	210.1
AS406	Tarubo	Tierpark Hagenbeck	male	juvenile	96khz	Whine	Begging	Begging	1.2	188.9	20975.6	1500	0.495	0.043	4.516	3.408	305.8	375	421.8	375	375	375	351.6	375	351.6	0.15	0.3	0.45	0.6	0.75	0.9	1.05	259.4	443.3	304.7	0.023	100	0.043	2.569	1.61	329	445.9	375	0.499	92.9	0.306	1.392	1.311	309.3
AS407	Tarubo	Tierpark Hagenbeck	male	juvenile	96khz	Whine	Begging	Begging	0.465	185	17073.2	3093.8	0.208	0.219	5.119	4.089	287.4	281.2	375	375	375	375	375	468.8	468.8	0.116	0.058	0.174	0.232	0.29	0.348	0.406	185	473.5	468.8	0.005	60.7	0.101	1.697	1.268	185	564.3	375	0.179	100	0.219	1.454	1.424	185
AS408	Frida	Tierpark Hagenbeck	female	subadult	96khz	Whine	Begging	Begging	1.332	192.4	15317.1	1875	0.789	0.441	4.783	3.887	327.4	375	562.5	468.8	468.8	468.8	468.8	468.8	375	0.166	0.333	0.5	0.666	0.832	0.999	1.165	192.4	661.2	468.8	0.305	79.4	0.294	1.429	1.314	281.2	661.2	468.8	0.351	100	0.441	1.276	1.269	281.2
AS409	Frida	Tierpark Hagenbeck	female	subadult	96khz	Whine	Begging	Begging	0.447	182.4	14146.3	2343.8	0.149	0.16	4.537	3.453	376.8	375	375	375	375	375	468.8	375	375	0.056	0.112	0.168	0.223	0.279	0.335	0.391	182.4	562.8	375	0.093	50.8	0.089	1.398	1.117	182.4	562.8	375	0.156	100	0.16	1.269	1.257	182.4
AS410	Maldito	Zoo Duisburg	male	adult	96kHz	Whine	coordination	moving together	0.851	218.1	16844.9	1781.2	0.521	0.494	3.926	2.966	283.5	328.1	375	375	375	375	375	328.1	328.1	0.106	0.213	0.319	0.426	0.532	0.638	0.745	233.9	418.3	328.1	0.109	26	0.108	1.472	1.281	218.1	567	375	0.281	44	0.424	1.297	1.289	218.1
AS411	Roto	Cocha Cashu	female	adult	96khz	Whistle	Begging	Begging	0.163	2714	9849.3	4687.5	0.107	0.112	2.444	1.605	4504.3	4593.8	4781.2	4781.2	4781.2	4781.2	4687.5	4406.2	3000	0.02	0.041	0.061	0.082	0.102	0.122	0.142	4235.2	5059.5	4593.8	0.023	46.2	0.035	2.102	1.322	4319.3	5149.2	4687.5	0.052	83	0.044	1.626	1.442	4319.3
AS412	Roto	Cocha Cashu	female	Adult	96khz	Whistle	Begging	Begging	0.357	3970.1	18664.7	6000	0.237	0.342	3.121	1.735	5810.3	6093.8	6468.8	6000	6187.5	6187.5	6000	#NULL!	4218.8	0.044	0.089	0.133	0.178	0.222	0.268	0.312	5538.4	6660.6	6281.2	0.063	41.5	0.065	2.907	1.568	5812	6660.6	6000	0.16	73.4	0.16	2.254	1.727	5772.4
AS413	unknown	Cocha Sandoval	unknown	unknown	96khz	Whistle	Begging	Begging	0.251	3510.3	10134.8	6656.2	0.025	0.23	5.158	2.019	4522.2	6656.2	8812.5	9375	9562.5	9750	9750	9093.8	3750	0.031	0.063	0.094	0.125	0.156	0.188	0.219	4213	9185.2	6656.2	0.025	89.1	0.031	4.414	2.065	8439.7	10134.8	8906.2	0.069	56.1	0.071	2.972	1.732	9185.2
AS414	Tina?	Cocococha	unknown	unknown	96kHz	Whistle	monitoring	monitoring	0.174	3227.2	12298.7	4312.5	0.147	0.152	4.101	2.358	4737.1	5062.5	5156.2	5062.5	5062.5	4875	4781.2	4218.8	3281.2	0.021	0.043	0.064	0.087	0.108	0.13	0.151	4511.3	5453.4	5156.2	0.033	30.9	0.037	1.662	1.437	4690.8	5537.5	5062.5	0.075	40.8	0.073	1.595	1.422	4488.9
AS415	unknown	Cocococha	unknown	unknown	96kHz	Whistle	cohesion	calling the group	0.231	2634.7	18796.3	6187.5	0.061	0.056	4.872	2.671	4545.9	5906.2	6187.5	7406.2	7687.5	8156.2	8062.5	7687.5	3468.8	0.029	0.058	0.087	0.115	0.145	0.173	0.203	4220.7	6568.1	6187.5	0.052	100	0.056	2.691	1.686	5870.2	8000	6187.5	0.065	94.8	0.068	3.591	1.959	7345.2
AS416	unknown	Cocococha	unknown	unknown	96kHz	Whistle	cohesion	calling the group	0.173	3005.6	14041.1	9093.8	0.049	0.059	3.854	2.37	8131.4	8718.8	8906.2	9375	9562.5	9562.5	9562.5	8718.8	4687.5	0.021	0.043	0.064	0.086	0.107	0.13	0.15	7872.9	9476.6	8906.2	0.039	69.8	0.043	2.37	1.747	8590.7	9846.7	9093.8	0.053	100	0.059	2.938	1.963	9016.8
AS417	Maku	Tierpark Hagenbeck	male	adult	48kHz	Whistle	cohesion	calling the group	0.131	1906.5	12439	5812.5	0.085	0.126	5.347	3.515	2079.8	3281.2	5296.9	6046.9	6187.5	6140.6	5765.6	3703.1	2109.4	0.016	0.033	0.049	0.066	0.082	0.098	0.115	1906.5	5582.8	3281.2	0.011	20.7	0.016	5.268	3.562	5111.4	6327.1	6187.5	0.064	25.8	0.065	2.926	2.916	5497.7
AS418	Maku	Tierpark Hagenbeck	male	adult	48kHz	Whistle	monitoring	monitoring	0.171	2636.7	22250.5	5812.5	0.132	0.128	4.8	2.503	4039.1	6750	7031.2	7312.5	7312.5	6937.5	6468.8	4312.5	2906.2	0.021	0.043	0.064	0.086	0.107	0.128	0.15	3674.5	7339.6	6937.5	0.032	69.8	0.03	3.744	2.476	6797.4	7638.8	7218.8	0.053	67.3	0.077	2.295	1.541	6161.6
AS419	Beni	Tierpark Hagenbeck	female	adult	96khz	Whistle	monitoring	monitoring	0.187	2624.3	17540.2	5343.8	0.039	0.175	5.519	2.404	4149.2	4687.5	6093.8	6656.2	7031.2	7125	7031.2	5156.2	2906.2	0.023	0.047	0.07	0.093	0.117	0.14	0.164	3940.1	6393.5	5343.8	0.039	56.9	0.043	3.606	1.939	5856.9	7223	6187.5	0.048	34.8	0.047	3.348	1.883	6749
AS420	Beni	Tierpark Hagenbeck	female	adult	96khz	Whistle	cohesion	calling the group	0.149	1092.9	12682.9	5343.8	0.116	0.11	4.753	2.829	3288.4	3656.2	4781.2	5062.5	5250	6281.2	5812.5	4500	1218.8	0.018	0.037	0.055	0.074	0.092	0.112	0.129	3020.3	5102.1	3750	0.015	41.8	0.017	3.941	2.347	4439.7	5433.3	5062.5	0.053	61.8	0.053	2.528	1.905	4936.5
AS421	unknown	Zoo Dortmund	unknown	cub	96khz	Whistle	cohesion	calling the group	0.232	1601.9	11752.5	6093.8	0.112	0.209	5.174	2.915	3689.7	5812.5	6937.5	6843.8	6093.8	5531.2	5062.5	2343.8	1968.8	0.029	0.058	0.087	0.116	0.145	0.174	0.203	3375.7	7177.6	4875	0.013	18.1	0.033	3.92	2.622	5629.9	7200	6093.8	0.115	93.9	0.113	3.221	2.307	4620.6
AS422	Madidi	Zoo Dortmund	male	cub	96khz	Whistle	cohesion	calling the group	0.25	3364.5	22160.7	7312.5	0.197	0.203	2.873	2.452	5912.1	6656.2	8062.5	8250	7500	7312.5	7218.8	5156.2	3562.5	0.031	0.063	0.094	0.125	0.157	0.188	0.22	5730.8	8433.6	7312.5	0.036	12.6	0.033	3.899	2.668	7200	8523.4	7500	0.123	18.6	0.118	2.524	2.353	6740.2
AS423	unknown	Zoo Dortmund	unknown	cub	96khz	Whistle	cohesion	calling the group	0.196	2400	22631.8	7406.2	0.087	0.143	3.76	2.186	3545.6	5625	7125	7500	7406.2	7406.2	6000	4406.2	2625	0.024	0.049	0.073	0.098	0.122	0.147	0.171	3276	7407.6	5812.5	0.028	74.1	0.032	3.703	2.202	6567	8000	7406.2	0.091	86.3	0.065	1.794	1.431	5718.5
AS424	unknown	Zoo Dortmund	unknown	cub	96khz	Whistle	cohesion	calling the group	0.222	2063.6	19805.6	7968.8	0.06	0.215	5.775	2.964	2534.6	6000	7593.8	8812.5	9468.8	9656.2	9375	8437.5	3375	0.028	0.056	0.084	0.111	0.14	0.167	0.196	2063.6	8063.6	7687.5	0.049	70.5	0.022	5.099	2.759	7379.4	9712.1	7968.8	0.064	62.6	0.065	3.751	2.665	9016.8
AS425	Maldito	Zoo Duisburg	male	adult	96khz	Whistle	cohesion	answering call	0.18	3394.1	20052.3	6187.5	0.017	0.168	5.376	2.712	4609	6468.8	9093.8	10031.2	9937.5	9656.2	9375	8906.2	3656.2	0.022	0.045	0.067	0.09	0.112	0.135	0.157	4396.3	9454.4	6187.5	0.017	78.8	0.02	4.39	2.775	8907.2	10239.4	9937.5	0.081	13.7	0.078	2.859	2.217	8629.6
AS426	Maldito	Zoo Duisburg	male	adult	96khz	Whistle	cohesion	calling the offspring	0.145	2624.3	20927.1	4312.5	0.088	0.079	5.382	3.244	3093.8	3093.8	6000	7406.2	6937.5	4312.5	3093.8	3093.8	3093.8	0.018	0.036	0.054	0.072	0.09	0.109	0.126	2624.3	6201.9	3187.5	0.015	32.9	0.034	4.023	2.468	5730.8	8534.6	7218.8	0.072	33.9	0.07	3.821	3.469	2725.2
AS427	Amana	Zoo Duisburg	female	adult	96khz	Whistle	cohesion	calling the offspring	0.122	1673.3	18123.4	2156.2	0.117	0.106	5.433	3.786	3196.3	4218.8	5906.2	6468.8	7218.8	7687.5	5062.5	2156.2	1968.8	0.015	0.031	0.046	0.061	0.077	0.092	0.108	2972	6381.3	4875	0.025	11.2	0.028	4.334	2.751	5809.3	7603.7	7031.2	0.048	34.8	0.048	3.347	3.111	4598.1
AS428	Alua	Zoo Duisburg	female	subadult	96khz	Whistle	cohesion	calling the offspring	0.2	1514	23865.4	6656.2	0.105	0.112	2.911	2.225	3050.5	5531.2	6375	6562.5	6656.2	7406.2	7687.5	8812.5	1781.2	0.025	0.05	0.075	0.1	0.125	0.15	0.175	2803.7	6751.4	6468.8	0.045	56.6	0.049	3.809	2.574	6157	6964.5	6562.5	0.06	90.6	0.057	1.623	1.33	6370.1
AS429	unknown	Cocha Cashu	unknwon	unknwon	96khz	Whistle Double	Begging	Begging	0.267	5798.1	10388.5	6937.5	0.145	0.151	4.106	1.888	9551.9	9281.2	8343.8	6750	6375	8531.2	10031.2	9656.2	6093.8	0.033	0.067	0.1	0.134	0.167	0.201	0.234	8026.6	9703.3	8531.2	0.052	30.6	0.056	3.074	1.415	6164.9	8671.5	6375	0.131	78.7	0.12	2.979	1.732	6164.9
AS430	Theo	Cocha Cashu	unknwon	juvenile	96khz	Whistle Double	Begging	Begging	0.34	6235.5	10810.7	9281.2	0.281	0.289	4.071	1.687	9671.2	10125	10406.2	10500	9843.8	8343.8	9375	9656.2	6562.5	0.042	0.085	0.127	0.17	0.212	0.255	0.297	9402	10596.4	9656.2	0.009	25.2	0.013	2.948	1.547	9542.2	10810.7	10406.2	0.116	37.2	0.17	2.776	1.476	8151.5
AS431	unknown	Cocha Salvador	unknown	juvenile	96khz	Whistle Double	Begging	Begging	0.79	2897.4	19509.1	5062.5	0.276	0.276	4.17	2.247	4792.4	9093.8	9000	4968.8	3468.8	3187.5	3281.2	4875	3375	0.099	0.198	0.297	0.395	0.495	0.592	0.693	4603.3	9540.6	9093.8	0.153	37.1	0.156	1.703	1.474	3240.4	9292.8	5062.5	0.28	100	0.276	4.529	2.384	2897.4
AS432	Naipi	Tierpark Hagenbeck	female	juvenile	96kHz	Whistle Double	monitoring	monitoring	0.557	2725.2	22342.3	4500	0.181	0.545	5.105	3.022	10421.1	11062.5	7312.5	3656.2	3468.8	5437.5	10125	11343.8	2906.2	0.07	0.139	0.208	0.279	0.348	0.418	0.487	7213.6	11307	7968.8	0.133	34	0.138	4.929	3.028	3108.9	8447.2	4500	0.185	90.3	0.187	4.183	2.223	3265.9
AS433	Naipi	Tierpark Hagenbeck	female	juvenile	96kHz	Whistle Double	monitoring	monitoring	0.781	1705	26439	8531.2	0.089	0.227	5.557	2.51	1996.3	8625	6187.5	2812.5	2906.2	5156.2	6281.2	5437.5	2625	0.097	0.195	0.292	0.391	0.487	0.586	0.682	1705	9000	8531.2	0.089	99.8	0.195	4.03	2.273	2489.7	6527.1	6093.8	0.2	100	0.227	4.911	2.579	2725.2
AS434	Pauto	Tierpark Hagenbeck	male	juvenile	96kHz	Whistle Double	monitoring	monitoring	0.803	286	29365.9	4218.8	0.241	0.243	5.366	2.281	3588.8	7218.8	6187.5	4406.2	3937.5	4125	5625	6656.2	468.8	0.1	0.201	0.301	0.402	0.502	0.603	0.703	3274.8	7401.9	5531.2	0.036	81.6	0.176	3.97	2.075	3577.6	6381.3	4218.8	0.245	100	0.243	4.017	1.629	3577.6
AS435	Pauto	Tierpark Hagenbeck	male	juvenile	96kHz	Whistle Double	monitoring	monitoring	0.416	829.9	25658.5	8156.2	0.34	0.401	5.11	3.07	3577.6	8250	8437.5	7218.8	5812.5	6656.2	7781.2	8531.2	1031.2	0.052	0.104	0.156	0.208	0.26	0.312	0.364	3386.9	9005.6	7500	0.043	34.4	0.046	4.686	3.175	5484.1	8927.1	7031.2	0.145	62.3	0.146	4.131	2.767	5540.2
AS436	unknown	Zoo Dortmund	unknwon	cub	96kHz	Whistle Double	Begging	Begging	0.624	1772	22774.8	8718.8	0.469	0.231	5.78	2.851	2070.8	8531.2	8906.2	5812.5	2343.8	2250	8718.8	9093.8	2531.2	0.078	0.156	0.234	0.312	0.39	0.468	0.546	1772	9088.1	5812.5	0.031	79.7	0.035	4.798	2.221	2080.7	9088.1	6937.5	0.231	100	0.231	5.677	3.353	1772
AS437	unknown	Zoo Dortmund	male	cub	96kHz	Whistle Double	resting	resting	0.496	2153.3	24792.8	8156.2	0.34	0.343	4.806	2.763	2346.9	6656.2	7593.8	4312.5	5625	7968.8	7875	3656.2	2437.5	0.062	0.124	0.186	0.248	0.31	0.372	0.434	2153.3	7897	7593.8	0.1	52.5	0.074	4.416	2.45	3863.4	7972.9	7593.8	0.139	55.1	0.139	4.796	2.785	5341.9
AS438	unknown	Zoo Dortmund	unknwon	cub	96kHz	Whistle Double	monitoring	monitoring	0.426	2060.8	18162.2	7500	0.072	0.087	5.249	2.477	3013.1	7312.5	6750	3750	3000	7968.8	8906.2	6750	2437.5	0.053	0.106	0.159	0.213	0.265	0.319	0.371	2815.9	7790.2	7500	0.072	100	0.087	3.967	1.988	2706.3	7341	6750	0.107	63.4	0.108	4.197	2.317	2728.2
AS439	unknown	Zoo Dortmund	unknwon	cub	96kHz	Whistle Double	coordination	moving together	0.296	3140.2	18738.7	8437.5	0.215	0.218	5.444	2.877	3689.7	6656.2	7406.2	5437.5	4125	7406.2	8437.5	7406.2	3468.8	0.037	0.074	0.111	0.148	0.185	0.222	0.259	3476.6	7592.5	7312.5	0.061	5	0.065	3.979	2.407	3678.5	7547.7	4031.2	0.131	35.6	0.114	4.512	2.227	3835.5
AS440	Alua	Zoo Duisburg	female	subadult	96kHz	Whistle Double	coordination	moving together	0.258	2624.3	22878.5	4968.8	0.069	0.071	4.758	2.585	3510.3	6562.5	5156.2	4687.5	5812.5	6843.8	8437.5	9187.5	5062.5	0.032	0.064	0.096	0.129	0.16	0.193	0.224	3005.6	7000	6562.5	0.043	60.2	0.045	2.719	2.191	4396.3	6089.7	4968.8	0.073	100	0.071	3.06	1.769	5360.7
AS441	Alua	Zoo Duisburg	female	subadult	96kHz	Whistle Double	monitoring	monitoring	0.315	2893.5	18482.2	4218.8	0.115	0.294	4.845	2.723	3106.5	7687.5	4875	4218.8	4687.5	7593.8	8156.2	6843.8	3937.5	0.039	0.079	0.118	0.157	0.197	0.236	0.276	2893.5	7962.6	4968.8	0.075	40	0.073	4.359	2.284	3914	5416.8	4218.8	0.119	94.1	0.121	2.763	1.882	4183.2
[truncated: 18 more columns]

## Sheet: GO neonate vocal repertoire
Call_ID	Individual	Origin	Age	vocalization
AS442	unknown	Tierpark Hagenbeck	neonate	Bark-like vocalization
AS443	unknown	Tierpark Hagenbeck	neonate	Begging call-like vocalization
AS444	unknown	Tierpark Hagenbeck	neonate	Contact call-like vocalization
AS445	unknown	Cocha Salvador	neonate	Contact call-like vocalization
AS446	unknown	Cocha Salvador	neonate	Distress call 1
AS447	unknown	Tierpark Hagenbeck	neonate	Distress call 2
AS448	unknown	Tierpark Hagenbeck	neonate	Hum-like vocalization
AS449	unknown	Tierpark Hagenbeck	neonate	Hum gradation-like vocalization
AS450	unknown	Tierpark Hagenbeck	neonate	Suckling call
AS451	unknown	Tierpark Hagenbeck	neonate	High whistle
AS452	unknown	Tierpark Hagenbeck	neonate	Whistle
AS453	unknown	Tierpark Hagenbeck	neonate	Low whistle
