# Supplementary material for: The Vocal Repertoire of Adult and Neonate Giant Otters (Pteronura brasiliensis)
Source: PLoS One. 2014 Nov 12;9(11):e112562. doi: 10.1371/journal.pone.0112562 (PMC4229255; doi:10.1371/journal.pone.0112562)
Supplement: Audio S1 — Giant otter adult vocal repertoire, including audio files AS001 to AS441 as listed in table S3. (ZIP) [file pone.0112562.s018.zip]

Archive with 441 entries (441 files):
- Audio S441_whistle double.wav
- Audio S001_bark.wav
- Audio S002_bark.wav
- Audio S003_bark.wav
- Audio S004_bark.wav
- Audio S005_bark.wav
- Audio S006_bark.wav
- Audio S007_bark.wav
- Audio S008_bark.wav
- Audio S009_bark.wav
- Audio S010_bark.wav
- Audio S011_bark.wav
- Audio S012_bark.wav
- Audio S013_bark.wav
- Audio S014_bark.wav
- Audio S015_bark.wav
- Audio S016_bark.wav
- Audio S017_bark.wav
- Audio S018_bark.wav
- Audio S019_bark.wav
- Audio S020_bark.wav
- Audio S021_bark.wav
- Audio S022_begging call.wav
- Audio S023_begging call.wav
- Audio S024_begging call.wav
- Audio S025_begging call.wav
- Audio S026_begging call.wav
- Audio S027_begging call.wav
- Audio S028_begging call.wav
- Audio S029_begging call.wav
- Audio S030_begging call.wav
- Audio S031_begging call.wav
- Audio S032_begging call.wav
- Audio S033_begging call.wav
- Audio S034_begging call.wav
- Audio S035_begging call.wav
- Audio S036_begging call.wav
- Audio S037_begging call.wav
- Audio S038_begging call.wav
- Audio S039_begging call.wav
- Audio S040_begging call.wav
- Audio S041_begging call.wav
- Audio S042_begging call.wav
- Audio S043_begging scream.wav
- Audio S044_begging scream.wav
- Audio S045_begging scream.wav
- Audio S046_begging scream.wav
- Audio S047_begging scream.wav
- Audio S048_begging scream.wav
- Audio S049_begging scream.wav
- Audio S050_begging scream.wav
- Audio S051_begging scream.wav
- Audio S052_begging scream.wav
- Audio S053_begging scream.wav
- Audio S054_begging scream.wav
- Audio S055_begging scream.wav
- Audio S056_begging scream.wav
- Audio S057_begging scream.wav
- Audio S058_begging scream.wav
- Audio S059_begging scream.wav
- Audio S060_begging scream.wav
- Audio S061_begging scream.wav
- Audio S062_begging scream.wav
- Audio S063_begging scream.wav
- Audio S064_begging scream.wav
- Audio S065_begging scream.wav
- Audio S066_begging scream.wav
- Audio S067_begging scream.wav
- Audio S068_begging scream.wav
- Audio S069_begging scream.wav
- Audio S070_begging scream.wav
- Audio S071_begging scream.wav
- Audio S072_begging scream.wav
- Audio S073_begging scream.wav
- Audio S074_begging scream.wav
- Audio S075_begging scream gradation.wav
- Audio S076_begging scream gradation.wav
- Audio S077_begging scream gradation.wav
- Audio S078_begging scream gradation.wav
- Audio S079_begging scream gradation.wav
- Audio S080_begging scream gradation.wav
- Audio S081_begging scream gradation.wav
- Audio S082_begging scream gradation.wav
- Audio S083_begging scream gradation.wav
- Audio S084_begging scream gradation.wav
- Audio S085_begging scream gradation.wav
- Audio S086_begging scream gradation.wav
- Audio S087_begging scream gradation.wav
- Audio S088_begging scream gradation.wav
- Audio S089_begging scream gradation.wav
- Audio S090_begging scream gradation.wav
- Audio S091_begging scream gradation.wav
- Audio S092_begging scream gradation.wav
- Audio S093_begging scream gradation.wav
- Audio S094_begging scream gradation.wav
- Audio S095_begging scream gradation.wav
- Audio S096_begging scream gradation.wav
- Audio S097_begging scream gradation.wav
- Audio S098_begging scream gradation.wav
- Audio S099_begging scream gradation.wav
- Audio S100_begging scream gradation.wav
- Audio S101_begging scream gradation.wav
- Audio S102_begging scream gradation.wav
- Audio S103_begging scream gradation.wav
- Audio S104_begging scream gradation.wav
- Audio S105_close call.wav
- Audio S106_close call.wav
- Audio S107_close call.wav
- Audio S108_close call.wav
- Audio S109_close call.wav
- Audio S110_close call.wav
- Audio S111_close call.wav
- Audio S112_close call.wav
- Audio S113_close call.wav
- Audio S114_close call.wav
- Audio S115_contact call.wav
- Audio S116_contact call.wav
- Audio S117_contact call.wav
- Audio S118_contact call.wav
- Audio S119_contact call.wav
- Audio S120_contact call.wav
- Audio S121_contact call.wav
- Audio S122_contact call.wav
- Audio S123_contact call.wav
- Audio S124_contact call.wav
- Audio S125_contact call.wav
- Audio S126_contact call.wav
- Audio S127_contact call.wav
- Audio S128_contact call.wav
- Audio S129_contact call.wav
- Audio S130_contact call.wav
- Audio S131_contact call.wav
- Audio S132_contact call.wav
- Audio S133_contact call.wav
- Audio S134_contact call.wav
- Audio S135_contact call.wav
- Audio S136_contact call.wav
- Audio S137_contact call.wav
- Audio S138_contact call.wav
- Audio S139_contact call.wav
- Audio S140_contact call.wav
- Audio S141_contact call.wav
- Audio S142_contact call.wav
- Audio S143_contact call.wav
- Audio S144_contact call.wav
- Audio S145_contact call.wav
- Audio S146_contact call.wav
- Audio S147_contact call gradation.wav
- Audio S148_contact call gradation.wav
- Audio S149_contact call gradation.wav
- Audio S150_contact call gradation.wav
- Audio S151_contact call gradation.wav
- Audio S152_contact call gradation.wav
- Audio S153_contact call gradation.wav
- Audio S154_contact call gradation.wav
- Audio S155_contact call gradation.wav
- Audio S156_contact call gradation.wav
- Audio S157_contact call gradation.wav
- Audio S158_contact call gradation.wav
- Audio S159_contact call gradation.wav
- Audio S160_contact call gradation.wav
- Audio S161_contact call gradation.wav
- Audio S162_contact call gradation.wav
- Audio S163_contact call gradation.wav
- Audio S164_contact call gradation.wav
- Audio S165_contact call gradation.wav
- Audio S166_contact call gradation.wav
- Audio S167_contact call gradation.wav
- Audio S168_contact call gradation.wav
- Audio S169_contact call gradation.wav
- Audio S170_contact call gradation.wav
- Audio S171_contact call gradation.wav
- Audio S172_growl.wav
- Audio S173_growl.wav
- Audio S174_growl.wav
- Audio S175_growl.wav
- Audio S176_growl.wav
- Audio S177_growl.wav
- Audio S178_growl.wav
- Audio S179_growl.wav
- Audio S180_growl.wav
- Audio S181_growl.wav
- Audio S182_growl.wav
- Audio S183_growl.wav
- Audio S184_growl.wav
- Audio S185_growl.wav
- Audio S186_growl.wav
- Audio S187_growl.wav
- Audio S188_growl.wav
- Audio S189_growl.wav
- Audio S190_growl.wav
- Audio S191_growl.wav
- Audio S192_growl.wav
- Audio S193_growl.wav
- Audio S194_growl.wav
- Audio S195_growl.wav
- Audio S196_growl.wav
- Audio S197_growl.wav
- Audio S198_growl.wav
- Audio S199_growl.wav
- Audio S200_growl.wav
- Audio S201_hah.wav
- Audio S202_hah.wav
- Audio S203_hah.wav
- Audio S204_hah.wav
- Audio S205_hah.wav
- Audio S206_hah.wav
- Audio S207_hah.wav
- Audio S208_hah.wav
- Audio S209_hah.wav
- Audio S210_hah.wav
- Audio S211_hah.wav
- Audio S212_hah.wav
- Audio S213_hah.wav
- Audio S214_hah.wav
- Audio S215_hah.wav
- Audio S216_hah.wav
- Audio S217_hah.wav
- Audio S218_hum.wav
- Audio S219_hum.wav
- Audio S220_hum.wav
- Audio S221_hum.wav
- Audio S222_hum.wav
- Audio S223_hum.wav
- Audio S224_hum.wav
- Audio S225_hum.wav
- Audio S226_hum.wav
- Audio S227_hum.wav
- Audio S228_hum.wav
- Audio S229_hum.wav
- Audio S230_hum.wav
- Audio S231_hum.wav
- Audio S232_hum.wav
- Audio S233_hum.wav
- Audio S234_hum.wav
- Audio S235_hum.wav
- Audio S236_hum.wav
- Audio S237_hum.wav
- Audio S238_hum.wav
- Audio S239_hum.wav
- Audio S240_hum.wav
- Audio S241_hum.wav
- Audio S242_hum.wav
- Audio S243_hum.wav
- Audio S244_hum.wav
- Audio S245_hum.wav
- Audio S246_hum.wav
- Audio S247_hum.wav
- Audio S248_hum gradation.wav
- Audio S249_hum gradation.wav
- Audio S250_hum gradation.wav
- Audio S251_hum gradation.wav
- Audio S252_hum gradation.wav
- Audio S253_hum gradation.wav
- Audio S254_hum gradation.wav
- Audio S255_hum gradation.wav
- Audio S256_hum gradation.wav
- Audio S257_hum gradation.wav
- Audio S258_hum gradation.wav
- Audio S259_hum gradation.wav
- Audio S260_hum gradation.wav
- Audio S261_hum gradation.wav
- Audio S262_hum gradation.wav
- Audio S263_hum gradation.wav
- Audio S264_hum gradation.wav
- Audio S265_hum gradation.wav
- Audio S266_hum gradation.wav
- Audio S267_hum gradation.wav
- Audio S268_hum gradation.wav
- Audio S269_hum gradation.wav
- Audio S270_hum gradation.wav
- Audio S271_hum gradation.wav
- Audio S272_hum gradation.wav
- Audio S273_hum gradation.wav
- Audio S274_hum gradation.wav
- Audio S275_hum gradation.wav
- Audio S276_hum gradation.wav
- Audio S277_hum short.wav
- Audio S278_hum short.wav
- Audio S279_hum short.wav
- Audio S280_hum short.wav
- Audio S281_hum short.wav
- Audio S282_hum short.wav
- Audio S283_hum short.wav
- Audio S284_hum short.wav
- Audio S285_hum short.wav
- Audio S286_isolation call.wav
- Audio S287_isolation call.wav
- Audio S288_isolation call.wav
- Audio S289_isolation call.wav
- Audio S290_isolation call.wav
- Audio S291_isolation call.wav
- Audio S292_isolation call.wav
- Audio S293_isolation call.wav
- Audio S294_isolation call.wav
- Audio S295_isolation call.wav
- Audio S296_isolation call.wav
- Audio S297_isolation call.wav
- Audio S298_isolation call.wav
- Audio S299_isolation call.wav
[truncated: 141 more entries]
