# Supplementary material for: The Vocal Repertoire of Adult and Neonate Giant Otters (Pteronura brasiliensis)
Source: PLoS One. 2014 Nov 12;9(11):e112562. doi: 10.1371/journal.pone.0112562 (PMC4229255; doi:10.1371/journal.pone.0112562)
Supplement: Audio S2 — Neonate giant otter vocal repertoire, including audio files AS442 to AS453, as listed in figure 3 and table S3. (ZIP) [file pone.0112562.s019.zip]

Archive with 12 entries (12 files):
- Audio S448_hum like.wav
- Audio S449_hum gradation like.wav
- Audio S450_suckling call.wav
- Audio S451_high whistle.wav
- Audio S452_whistle.wav
- Audio S453_low whistle.wav
- Audio S442_bark like.wav
- Audio S443_begging call like.wav
- Audio S444_contact call like.wav
- Audio S445_contact call like.wav
- Audio S446_Distress call 1.wav
- Audio S447_Distress call 2.wav
